# Supplementary material for: 5,8-Dibromo-15,18-dimeth­oxy-2,11-dithia­[3.3]paracyclo­phane
Source: Acta Crystallogr Sect E Struct Rep Online. 2010 Jul 31;66(Pt 8):o2144. doi: 10.1107/S1600536810029053 (PMC3007221; doi:10.1107/S1600536810029053)
Supplement: Supplementary file 1 [file e-66-o2144-sup1.cif]

##############################################################################
###                                                                        ###
###        Electronic paper (Acta Crystallographica Section E)             ###
###                                                                        ###
##############################################################################
#                                                                            #
# This CIF contains the data in a paper accepted for publication in Acta     #
# Crystallographica Section E. It conforms to the requirements of Notes      #
# for Authors for Section E, and has been peer reviewed under the auspices   #
# of the IUCr Commission on Journals.                                        #
#                                                                            #
# Full details of the Crystallographic Information File format               #
# are given in the paper "The Crystallographic Information File (CIF):       #
# a New Standard Archive File for Crystallography" by S. R. Hall, F. H.      #
# Allen and I. D. Brown [Acta Cryst. (1991), A47, 655-685].                  #
#                                                                            #
# The current version of the core CIF dictionary is obtainable from          #
# ftp://ftp.iucr.org/pub/cif_core.dic. The current version number is 2.4.    #
#                                                                            #
# Software is freely available for graphical display of the structure(s) in  #
# this CIF.  For information consult the CIF home page http://www.iucr.org/  #
# cif/home.html                                                              #
#                                                                            #
# This file may be used for bona fide research purposes within the           #
# scientific community so long as proper attribution is given to the journal # 
# article from which it was obtained.                                        #
#                                                                            #
##############################################################################
                                             
data_I
_audit_creation_method     SHELXL-97
_chemical_name_systematic
;
1^2^,1^5^-dibromo-5^2^,5^5^-dimethoxy-2,7-dithia-1,5(1,4)-dibenzenaoctaphane
;
_chemical_name_common     ?
_chemical_formula_moiety     'C18 H18 Br2 O2 S2'
_chemical_formula_sum     'C18 H18 Br2 O2 S2'
_chemical_formula_iupac     'C18 H18 Br2 O2 S2'
_chemical_formula_weight     490.26
_chemical_melting_point     ?
_symmetry_cell_setting     monoclinic
_symmetry_space_group_name_H-M     'P 21/n'
_symmetry_space_group_name_Hall     '-P 2yn'
loop_
    _symmetry_equiv_pos_as_xyz
    'x, y, z'
    '-x+1/2, y+1/2, -z+1/2'
    '-x, -y, -z'
    'x-1/2, -y-1/2, z-1/2'
_cell_length_a     8.9576(8)
_cell_length_b     16.2291(14)
_cell_length_c     13.0251(11)
_cell_angle_alpha     90.00
_cell_angle_beta     103.2400(10)
_cell_angle_gamma     90.00
_cell_volume     1843.2(3)
_cell_formula_units_Z     4
_cell_measurement_reflns_used     3885
_cell_measurement_theta_min     2.51
_cell_measurement_theta_max     26.92
_cell_measurement_temperature     298(2)
_exptl_crystal_description     block
_exptl_crystal_colour     colorless
_exptl_crystal_size_max     0.16
_exptl_crystal_size_mid     0.12
_exptl_crystal_size_min     0.10
_exptl_crystal_density_diffrn     1.767
_exptl_crystal_density_meas     ?
_exptl_crystal_density_method     'not measured'
_exptl_crystal_F_000     976
_exptl_absorpt_coefficient_mu     4.633
_exptl_absorpt_correction_type     none
_exptl_absorpt_process_details     ?
_exptl_absorpt_correction_T_min     ?
_exptl_absorpt_correction_T_max     ?
_exptl_special_details
;
;
_diffrn_ambient_temperature     298(2)
_diffrn_radiation_type     MoK\a
_diffrn_radiation_wavelength     0.71073
_diffrn_radiation_source     'fine-focus sealed tube'
_diffrn_radiation_monochromator     graphite
_diffrn_measurement_device_type     'Bruker SMART CCD area detector'
_diffrn_measurement_method     'phi and omega scans'
_diffrn_detector_area_resol_mean     ?
_diffrn_reflns_number     12800
_diffrn_reflns_av_R_equivalents     0.1264
_diffrn_reflns_av_sigmaI/netI     0.0953
_diffrn_reflns_theta_min     2.04
_diffrn_reflns_theta_max     28.26
_diffrn_reflns_theta_full     28.26
_diffrn_measured_fraction_theta_max     0.981
_diffrn_measured_fraction_theta_full     0.981
_diffrn_reflns_limit_h_min     -11
_diffrn_reflns_limit_h_max     11
_diffrn_reflns_limit_k_min     -19
_diffrn_reflns_limit_k_max     21
_diffrn_reflns_limit_l_min     -15
_diffrn_reflns_limit_l_max     17
_diffrn_standards_number     ?
_diffrn_standards_interval_count     ?
_diffrn_standards_interval_time     ?
_diffrn_standards_decay_%     ?
_refine_special_details
;
Refinement of <i>F</i>^2^ against ALL reflections. The weighted <i>R</i>-factor
<i>wR</i> and goodness of fit <i>S</i> are based on <i>F</i>^2^, conventional
<i>R</i>-factors <i>R</i> are based on <i>F</i>, with <i>F</i> set to zero for
negative <i>F</i>^2^. The threshold expression of <i>F</i>^2^ >
\s(<i>F</i>^2^) is used only for calculating <i>R</i>-factors(gt) <i>etc</i>.
and is not relevant to the choice of reflections for refinement.
<i>R</i>-factors based on <i>F</i>^2^ are statistically about twice as large
as those based on <i>F</i>, and <i>R</i>- factors based on ALL data will be
even larger.
;
_reflns_number_total     4475
_reflns_number_gt     2812
_reflns_threshold_expression     >2sigma(I)
_refine_ls_structure_factor_coef     Fsqd
_refine_ls_matrix_type     full
_refine_ls_R_factor_all     0.0871
_refine_ls_R_factor_gt     0.0592
_refine_ls_wR_factor_gt     0.1404
_refine_ls_wR_factor_ref     0.1507
_refine_ls_goodness_of_fit_ref     0.949
_refine_ls_restrained_S_all     0.949
_refine_ls_number_reflns     4475
_refine_ls_number_parameters     219
_refine_ls_number_restraints     0
_refine_ls_hydrogen_treatment     constr
_refine_ls_weighting_scheme     calc
_refine_ls_weighting_details
                      'w=1/[\s^2^(Fo^2^)+(0.0753P)^2^] where P=(Fo^2^+2Fc^2^)/3'
_atom_sites_solution_hydrogens     geom
_atom_sites_solution_primary     direct
_atom_sites_solution_secondary     difmap
_refine_ls_shift/su_max     0.001
_refine_ls_shift/su_mean     0.000
_refine_diff_density_max     1.004
_refine_diff_density_min     -1.272
_refine_ls_extinction_method     none
_refine_ls_extinction_coef     ?
loop_
    _atom_type_symbol
    _atom_type_description
    _atom_type_scat_dispersion_real
    _atom_type_scat_dispersion_imag
    _atom_type_scat_source
    'C' 'C' 0.0033 0.0016
                         'International Tables Vol C Tables 4.2.6.8 and 6.1.1.4'
    'H' 'H' 0.0000 0.0000
                         'International Tables Vol C Tables 4.2.6.8 and 6.1.1.4'
    'O' 'O' 0.0106 0.0060
                         'International Tables Vol C Tables 4.2.6.8 and 6.1.1.4'
    'S' 'S' 0.1246 0.1234
                         'International Tables Vol C Tables 4.2.6.8 and 6.1.1.4'
    'Br' 'Br' -0.2901 2.4595
                         'International Tables Vol C Tables 4.2.6.8 and 6.1.1.4'
_computing_data_collection     'SMART (Bruker, 1997)'
_computing_cell_refinement     'SAINT (Bruker, 1999)'
_computing_data_reduction     'SAINT (Bruker, 1999)'
_computing_structure_solution     'SHELXS97 (Sheldrick, 2008)'
_computing_structure_refinement     'SHELXL97 (Sheldrick, 2008)'
_computing_molecular_graphics     'SHELXTL (Sheldrick, 2008)'
_computing_publication_material     'SHELXL97 (Sheldrick, 2008)'
loop_
    _atom_site_type_symbol
    _atom_site_label
    _atom_site_fract_x
    _atom_site_fract_y
    _atom_site_fract_z
    _atom_site_U_iso_or_equiv
    _atom_site_adp_type
    _atom_site_calc_flag
    _atom_site_refinement_flags
    _atom_site_occupancy
    _atom_site_disorder_assembly
    _atom_site_disorder_group
    Br Br1 0.56512(6) 0.00221(3) 0.68306(4) 0.0672(2) Uani d . 1 . .
    Br Br2 1.04343(6) 0.17844(3) 0.44267(4) 0.05796(19) Uani d . 1 . .
    C C1 0.9651(5) 0.0721(2) 0.6001(3) 0.0383(9) Uani d . 1 . .
    C C2 0.8556(5) 0.0352(2) 0.6428(3) 0.0414(9) Uani d . 1 . .
    H H2 0.8858 -0.0067 0.6919 0.050 Uiso calc R 1 . .
    C C3 0.7037(5) 0.0569(2) 0.6166(3) 0.0421(9) Uani d . 1 . .
    C C4 0.6510(5) 0.1210(2) 0.5448(3) 0.0426(9) Uani d . 1 . .
    C C5 0.7568(5) 0.1535(2) 0.4937(3) 0.0419(9) Uani d . 1 . .
    H H5 0.7248 0.1924 0.4408 0.050 Uiso calc R 1 . .
    C C6 0.9099(5) 0.1296(2) 0.5193(3) 0.0386(9) Uani d . 1 . .
    C C7 1.1351(5) 0.0552(3) 0.6408(3) 0.0478(10) Uani d . 1 . .
    H H7A 1.1921 0.1026 0.6250 0.057 Uiso calc R 1 . .
    H H7B 1.1630 0.0085 0.6027 0.057 Uiso calc R 1 . .
    C C8 1.2053(5) 0.1368(3) 0.8357(3) 0.0603(13) Uani d . 1 . .
    H H8A 1.2330 0.1323 0.9120 0.072 Uiso calc R 1 . .
    H H8B 1.2865 0.1669 0.8140 0.072 Uiso calc R 1 . .
    C C9 1.0584(5) 0.1853(3) 0.8039(3) 0.0483(11) Uani d . 1 . .
    C C10 0.9312(5) 0.1636(3) 0.8413(3) 0.0466(10) Uani d . 1 . .
    C C11 0.7901(5) 0.1997(3) 0.7979(3) 0.0461(10) Uani d . 1 . .
    H H11 0.7041 0.1842 0.8220 0.055 Uiso calc R 1 . .
    C C12 0.7759(5) 0.2590(3) 0.7186(3) 0.0423(9) Uani d . 1 . .
    C C13 0.9054(5) 0.2850(3) 0.6891(3) 0.0447(10) Uani d . 1 . .
    C C14 1.0460(5) 0.2476(3) 0.7292(3) 0.0480(10) Uani d . 1 . .
    H H14 1.1321 0.2642 0.7061 0.058 Uiso calc R 1 . .
    C C15 0.6193(5) 0.2917(3) 0.6623(4) 0.0519(11) Uani d . 1 . .
    H H15A 0.6279 0.3141 0.5948 0.062 Uiso calc R 1 . .
    H H15B 0.5928 0.3368 0.7035 0.062 Uiso calc R 1 . .
    C C16 0.4926(5) 0.1575(3) 0.5276(4) 0.0531(11) Uani d . 1 . .
    H H16A 0.4179 0.1132 0.5143 0.064 Uiso calc R 1 . .
    H H16B 0.4745 0.1922 0.4654 0.064 Uiso calc R 1 . .
    C C17 0.8336(7) 0.0803(4) 0.9594(4) 0.0767(16) Uani d . 1 . .
    H H17A 0.7924 0.1276 0.9874 0.115 Uiso calc R 1 . .
    H H17B 0.8688 0.0411 1.0149 0.115 Uiso calc R 1 . .
    H H17C 0.7553 0.0555 0.9054 0.115 Uiso calc R 1 . .
    C C18 1.0126(6) 0.3817(3) 0.5888(4) 0.0703(14) Uani d . 1 . .
    H H18A 1.0703 0.4095 0.6503 0.106 Uiso calc R 1 . .
    H H18B 0.9807 0.4208 0.5328 0.106 Uiso calc R 1 . .
    H H18C 1.0756 0.3402 0.5673 0.106 Uiso calc R 1 . .
    O O1 0.9536(4) 0.1039(2) 0.9173(2) 0.0666(9) Uani d . 1 . .
    O O2 0.8860(4) 0.34533(19) 0.6119(2) 0.0584(8) Uani d . 1 . .
    S S1 1.19297(14) 0.03433(8) 0.77929(9) 0.0601(3) Uani d . 1 . .
    S S2 0.46307(13) 0.21831(8) 0.63885(10) 0.0559(3) Uani d . 1 . .
loop_
    _atom_site_aniso_label
    _atom_site_aniso_U_11
    _atom_site_aniso_U_22
    _atom_site_aniso_U_33
    _atom_site_aniso_U_12
    _atom_site_aniso_U_13
    _atom_site_aniso_U_23
    Br1 0.0566(3) 0.0782(4) 0.0670(4) -0.0235(2) 0.0142(3) 0.0087(2)
    Br2 0.0558(3) 0.0679(3) 0.0542(3) -0.0029(2) 0.0209(2) 0.0073(2)
    C1 0.038(2) 0.041(2) 0.0332(19) 0.0023(16) 0.0015(15) -0.0064(16)
    C2 0.046(2) 0.039(2) 0.036(2) -0.0006(18) 0.0028(17) 0.0016(17)
    C3 0.043(2) 0.046(2) 0.036(2) -0.0103(18) 0.0058(17) -0.0035(17)
    C4 0.039(2) 0.048(2) 0.035(2) -0.0046(18) -0.0025(16) -0.0061(17)
    C5 0.045(2) 0.050(2) 0.0287(19) -0.0017(18) 0.0036(16) 0.0002(17)
    C6 0.041(2) 0.045(2) 0.0292(18) -0.0044(17) 0.0055(16) -0.0023(16)
    C7 0.043(2) 0.059(3) 0.040(2) 0.005(2) 0.0048(18) -0.0066(19)
    C8 0.041(3) 0.097(4) 0.036(2) 0.002(2) -0.0063(18) -0.010(2)
    C9 0.036(2) 0.072(3) 0.032(2) -0.005(2) -0.0033(17) -0.018(2)
    C10 0.049(3) 0.064(3) 0.0253(19) 0.000(2) 0.0041(17) -0.0072(18)
    C11 0.037(2) 0.064(3) 0.039(2) -0.0033(19) 0.0114(17) -0.0076(19)
    C12 0.036(2) 0.051(2) 0.038(2) -0.0044(18) 0.0059(16) -0.0099(18)
    C13 0.043(2) 0.054(2) 0.034(2) -0.0112(19) 0.0024(17) -0.0136(18)
    C14 0.037(2) 0.068(3) 0.037(2) -0.011(2) 0.0034(16) -0.018(2)
    C15 0.040(2) 0.059(3) 0.056(3) -0.003(2) 0.010(2) 0.002(2)
    C16 0.032(2) 0.072(3) 0.050(2) -0.003(2) -0.0010(18) -0.001(2)
    C17 0.077(4) 0.100(4) 0.054(3) 0.002(3) 0.017(3) 0.027(3)
    C18 0.068(3) 0.069(3) 0.072(3) -0.023(3) 0.014(3) -0.004(3)
    O1 0.055(2) 0.102(3) 0.0419(17) 0.0117(19) 0.0104(15) 0.0129(17)
    O2 0.056(2) 0.0589(18) 0.058(2) -0.0108(16) 0.0077(15) 0.0047(15)
    S1 0.0459(7) 0.0797(8) 0.0499(7) 0.0193(6) 0.0010(5) 0.0161(6)
    S2 0.0312(6) 0.0714(8) 0.0654(8) -0.0008(5) 0.0113(5) -0.0028(6)
_geom_special_details
;
All e.s.d.'s (except the e.s.d. in the dihedral angle between two l.s. planes)
are estimated using the full covariance matrix. The cell e.s.d.'s are taken
into account individually in the estimation of e.s.d.'s in distances, angles
and torsion angles; correlations between e.s.d.'s in cell parameters are only
used when they are defined by crystal symmetry. An approximate (isotropic)
treatment of cell e.s.d.'s is used for estimating e.s.d.'s involving l.s.
planes.
;
loop_
    _geom_bond_atom_site_label_1
    _geom_bond_atom_site_label_2
    _geom_bond_site_symmetry_2
    _geom_bond_distance
    _geom_bond_publ_flag
    Br1 C3 . 1.889(4) ?
    Br2 C6 . 1.898(4) ?
    C1 C2 . 1.372(6) ?
    C1 C6 . 1.408(5) ?
    C1 C7 . 1.518(6) ?
    C2 C3 . 1.371(6) ?
    C2 H2 . 0.9300 ?
    C3 C4 . 1.407(5) ?
    C4 C5 . 1.382(6) ?
    C4 C16 . 1.506(6) ?
    C5 C6 . 1.390(6) ?
    C5 H5 . 0.9300 ?
    C7 S1 . 1.792(4) ?
    C7 H7A . 0.9700 ?
    C7 H7B . 0.9700 ?
    C8 C9 . 1.508(6) ?
    C8 S1 . 1.812(5) ?
    C8 H8A . 0.9700 ?
    C8 H8B . 0.9700 ?
    C9 C10 . 1.384(6) ?
    C9 C14 . 1.389(6) ?
    C10 O1 . 1.368(5) ?
    C10 C11 . 1.390(6) ?
    C11 C12 . 1.397(6) ?
    C11 H11 . 0.9300 ?
    C12 C13 . 1.369(6) ?
    C12 C15 . 1.521(6) ?
    C13 O2 . 1.386(5) ?
    C13 C14 . 1.388(6) ?
    C14 H14 . 0.9300 ?
    C15 S2 . 1.809(4) ?
    C15 H15A . 0.9700 ?
    C15 H15B . 0.9700 ?
    C16 S2 . 1.822(5) ?
    C16 H16A . 0.9700 ?
    C16 H16B . 0.9700 ?
    C17 O1 . 1.369(6) ?
    C17 H17A . 0.9600 ?
    C17 H17B . 0.9600 ?
    C17 H17C . 0.9600 ?
    C18 O2 . 1.372(6) ?
    C18 H18A . 0.9600 ?
    C18 H18B . 0.9600 ?
    C18 H18C . 0.9600 ?
loop_
    _geom_angle_atom_site_label_1
    _geom_angle_atom_site_label_2
    _geom_angle_atom_site_label_3
    _geom_angle_site_symmetry_1
    _geom_angle_site_symmetry_3
    _geom_angle
    _geom_angle_publ_flag
    C2 C1 C6 . . 115.5(4) ?
    C2 C1 C7 . . 122.2(4) ?
    C6 C1 C7 . . 122.2(4) ?
    C3 C2 C1 . . 123.3(4) ?
    C3 C2 H2 . . 118.4 ?
    C1 C2 H2 . . 118.4 ?
    C2 C3 C4 . . 121.2(4) ?
    C2 C3 Br1 . . 119.0(3) ?
    C4 C3 Br1 . . 119.8(3) ?
    C5 C4 C3 . . 116.1(4) ?
    C5 C4 C16 . . 120.4(4) ?
    C3 C4 C16 . . 123.4(4) ?
    C4 C5 C6 . . 121.7(4) ?
    C4 C5 H5 . . 119.1 ?
    C6 C5 H5 . . 119.1 ?
    C5 C6 C1 . . 121.5(4) ?
    C5 C6 Br2 . . 117.6(3) ?
    C1 C6 Br2 . . 120.9(3) ?
    C1 C7 S1 . . 114.9(3) ?
    C1 C7 H7A . . 108.5 ?
    S1 C7 H7A . . 108.5 ?
    C1 C7 H7B . . 108.5 ?
    S1 C7 H7B . . 108.5 ?
    H7A C7 H7B . . 107.5 ?
    C9 C8 S1 . . 113.5(3) ?
    C9 C8 H8A . . 108.9 ?
    S1 C8 H8A . . 108.9 ?
    C9 C8 H8B . . 108.9 ?
    S1 C8 H8B . . 108.9 ?
    H8A C8 H8B . . 107.7 ?
    C10 C9 C14 . . 119.4(4) ?
    C10 C9 C8 . . 120.5(4) ?
    C14 C9 C8 . . 119.8(4) ?
    O1 C10 C9 . . 116.0(4) ?
    O1 C10 C11 . . 124.2(4) ?
    C9 C10 C11 . . 119.7(4) ?
    C10 C11 C12 . . 120.7(4) ?
    C10 C11 H11 . . 119.6 ?
    C12 C11 H11 . . 119.6 ?
    C13 C12 C11 . . 118.7(4) ?
    C13 C12 C15 . . 120.3(4) ?
    C11 C12 C15 . . 120.9(4) ?
    C12 C13 O2 . . 116.6(4) ?
    C12 C13 C14 . . 120.9(4) ?
    O2 C13 C14 . . 122.3(4) ?
    C13 C14 C9 . . 120.1(4) ?
    C13 C14 H14 . . 119.9 ?
    C9 C14 H14 . . 119.9 ?
    C12 C15 S2 . . 116.4(3) ?
    C12 C15 H15A . . 108.2 ?
    S2 C15 H15A . . 108.2 ?
    C12 C15 H15B . . 108.2 ?
    S2 C15 H15B . . 108.2 ?
    H15A C15 H15B . . 107.3 ?
    C4 C16 S2 . . 113.5(3) ?
    C4 C16 H16A . . 108.9 ?
    S2 C16 H16A . . 108.9 ?
    C4 C16 H16B . . 108.9 ?
    S2 C16 H16B . . 108.9 ?
    H16A C16 H16B . . 107.7 ?
    O1 C17 H17A . . 109.5 ?
    O1 C17 H17B . . 109.5 ?
    H17A C17 H17B . . 109.5 ?
    O1 C17 H17C . . 109.5 ?
    H17A C17 H17C . . 109.5 ?
    H17B C17 H17C . . 109.5 ?
    O2 C18 H18A . . 109.5 ?
    O2 C18 H18B . . 109.5 ?
    H18A C18 H18B . . 109.5 ?
    O2 C18 H18C . . 109.5 ?
    H18A C18 H18C . . 109.5 ?
    H18B C18 H18C . . 109.5 ?
    C10 O1 C17 . . 119.3(4) ?
    C18 O2 C13 . . 119.4(4) ?
    C7 S1 C8 . . 102.2(2) ?
    C15 S2 C16 . . 104.1(2) ?
loop_
    _geom_torsion_atom_site_label_1
    _geom_torsion_atom_site_label_2
    _geom_torsion_atom_site_label_3
    _geom_torsion_atom_site_label_4
    _geom_torsion_site_symmetry_1
    _geom_torsion_site_symmetry_2
    _geom_torsion_site_symmetry_3
    _geom_torsion_site_symmetry_4
    _geom_torsion
    _geom_torsion_publ_flag
    C6 C1 C2 C3 . . . . -5.6(6) ?
    C7 C1 C2 C3 . . . . 171.5(4) ?
    C1 C2 C3 C4 . . . . -1.6(6) ?
    C1 C2 C3 Br1 . . . . -179.0(3) ?
    C2 C3 C4 C5 . . . . 7.4(6) ?
    Br1 C3 C4 C5 . . . . -175.2(3) ?
    C2 C3 C4 C16 . . . . -168.8(4) ?
    Br1 C3 C4 C16 . . . . 8.6(5) ?
    C3 C4 C5 C6 . . . . -6.0(6) ?
    C16 C4 C5 C6 . . . . 170.4(4) ?
    C4 C5 C6 C1 . . . . -1.2(6) ?
    C4 C5 C6 Br2 . . . . 179.7(3) ?
    C2 C1 C6 C5 . . . . 7.0(5) ?
    C7 C1 C6 C5 . . . . -170.2(4) ?
    C2 C1 C6 Br2 . . . . -174.0(3) ?
    C7 C1 C6 Br2 . . . . 8.8(5) ?
    C2 C1 C7 S1 . . . . -32.5(5) ?
    C6 C1 C7 S1 . . . . 144.4(3) ?
    S1 C8 C9 C10 . . . . 69.9(5) ?
    S1 C8 C9 C14 . . . . -104.4(4) ?
    C14 C9 C10 O1 . . . . -177.8(4) ?
    C8 C9 C10 O1 . . . . 7.9(6) ?
    C14 C9 C10 C11 . . . . 5.1(6) ?
    C8 C9 C10 C11 . . . . -169.2(4) ?
    O1 C10 C11 C12 . . . . -178.4(4) ?
    C9 C10 C11 C12 . . . . -1.5(6) ?
    C10 C11 C12 C13 . . . . -4.2(6) ?
    C10 C11 C12 C15 . . . . 173.1(4) ?
    C11 C12 C13 O2 . . . . -178.4(4) ?
    C15 C12 C13 O2 . . . . 4.2(5) ?
    C11 C12 C13 C14 . . . . 6.4(6) ?
    C15 C12 C13 C14 . . . . -171.0(4) ?
    C12 C13 C14 C9 . . . . -2.8(6) ?
    O2 C13 C14 C9 . . . . -177.7(3) ?
    C10 C9 C14 C13 . . . . -3.0(6) ?
    C8 C9 C14 C13 . . . . 171.4(4) ?
    C13 C12 C15 S2 . . . . 141.2(3) ?
    C11 C12 C15 S2 . . . . -36.0(5) ?
    C5 C4 C16 S2 . . . . -105.9(4) ?
    C3 C4 C16 S2 . . . . 70.2(5) ?
    C9 C10 O1 C17 . . . . 178.9(4) ?
    C11 C10 O1 C17 . . . . -4.1(7) ?
    C12 C13 O2 C18 . . . . 171.4(4) ?
    C14 C13 O2 C18 . . . . -13.5(6) ?
    C1 C7 S1 C8 . . . . -80.3(4) ?
    C9 C8 S1 C7 . . . . 56.6(4) ?
    C12 C15 S2 C16 . . . . -76.7(4) ?
    C4 C16 S2 C15 . . . . 53.5(4) ?
data_New_Global_Publ_Block
_journal_date_recd_electronic     2010-07-01
_journal_date_accepted     2010-07-21
_journal_name_full     'Acta Crystallographica, Section E'
_journal_year     2010
_journal_volume     66
_journal_issue      8
_journal_page_first     o2144
_journal_page_last     o2144
_journal_paper_category     QO
_journal_coeditor_code     SI2274
_publ_contact_author_name     'Guojun Jin'
_publ_contact_author_address
;
Key Laboratory of Pesticide and Chemical Biology of Ministry of Education
College of Chemistry
Central China Normal University
Wuhan 430079
People's Republic of China
;
_publ_contact_author_email     'jgj6100449@163.com'
_publ_contact_author_fax     '86 27 67867725'
_publ_contact_author_phone     '86 27 67867725'
_publ_section_title
;
5,8-Dibromo-15,18-dimethoxy-2,11-dithia[3.3]paracyclophane
;
_publ_section_title_footnote     .
loop_
    _publ_author_name
    _publ_author_footnote
    _publ_author_address
    'Jin, Guojun' .
;
Key Laboratory of Pesticides and Chemical Biology of the Ministry of Education
College of Chemistry
Central China Normal University
Wuhan 430079
People's Republic of China
;
    'Lu, Yinghui' .
;
Key Laboratory of Pesticides and Chemical Biology of the Ministry of Education
College of Chemistry
Central China Normal University
Wuhan 430079
People's Republic of China
;
_publ_section_synopsis     .
