# Supplementary material for: 5,8-Dibromo-15,18-dimeth­oxy-2,11-dithia­[3.3]paracyclo­phane
Source: Acta Crystallogr Sect E Struct Rep Online. 2010 Jul 31;66(Pt 8):o2144. doi: 10.1107/S1600536810029053 (PMC3007221; doi:10.1107/S1600536810029053)
Supplement: Supplementary file 2 [file e-66-o2144-Isup2.hkl]

# 
# h,k,l, Fc-squared, Fo-squared, sigma(Fo-squared) and status flag 
# 
data_I
_shelx_title ' 090909am in P2(1)/n' 
_shelx_refln_list_code          4 
_shelx_F_calc_maximum      280.75 
_exptl_crystal_F_000       976.00 
_reflns_d_resolution_high  0.7507 
 
loop_ 
 _symmetry_equiv_pos_as_xyz 
 'x, y, z' 
 '-x+1/2, y+1/2, -z+1/2' 
 '-x, -y, -z' 
 'x-1/2, -y-1/2, z-1/2' 
 
_cell_length_a     8.9576 
_cell_length_b    16.2291 
_cell_length_c    13.0251 
_cell_angle_alpha  90.000 
_cell_angle_beta  103.240 
_cell_angle_gamma  90.000 
 
_shelx_F_squared_multiplier     1.000 
 
loop_ 
 _refln_index_h 
 _refln_index_k 
 _refln_index_l 
 _refln_F_squared_calc 
 _refln_F_squared_meas 
 _refln_F_squared_sigma 
 _refln_observed_status 
   2   0   0    46032.51    46672.59  11271.84 o 
   4   0   0     3201.65     3455.37    627.67 o 
   6   0   0     1301.32     1303.20    170.79 o 
   8   0   0     4006.96     4218.52    624.67 o 
   1   1   0       31.32       84.36     13.17 o 
   2   1   0      288.62      303.03     28.14 o 
   3   1   0     5067.70     5794.15    604.14 o 
   4   1   0      392.34      407.24     36.96 o 
   5   1   0     2594.99     2884.06    230.51 o 
   6   1   0      597.45      661.06     51.52 o 
   7   1   0      251.53      255.23     26.60 o 
   8   1   0      373.45      343.81     23.87 o 
   9   1   0       17.38       40.04     24.35 o 
  10   1   0       17.70       32.52     36.28 o 
  11   1   0        6.22      -44.62     56.62 o 
   0   2   0      476.59      340.08     11.62 o 
   1   2   0       87.00       73.60      9.04 o 
   2   2   0     4882.50     6330.64    638.56 o 
   3   2   0     3514.20     3871.83    421.21 o 
   4   2   0     3563.07     4612.06    451.68 o 
   5   2   0     1199.54     1159.97     95.50 o 
   6   2   0       41.21       64.56     13.75 o 
   7   2   0      595.77      551.71     49.68 o 
   8   2   0      637.40      673.31     84.96 o 
   9   2   0       39.91       22.73     24.74 o 
  10   2   0       92.22       97.75     29.17 o 
  11   2   0       95.26      185.75     45.67 o 
   1   3   0    25289.48    23628.23    360.89 o 
   2   3   0        1.29        6.89      5.14 o 
   3   3   0    11214.25    12845.70   1112.87 o 
   4   3   0     3452.12     4239.21    396.64 o 
   5   3   0     1410.56     1629.99    151.70 o 
   6   3   0      567.68      634.06     43.46 o 
   7   3   0     5527.05     7245.01    419.01 o 
   8   3   0       47.86       37.69     21.76 o 
   9   3   0     1027.58     1135.10    143.02 o 
  10   3   0       43.07       58.42     28.37 o 
  11   3   0      169.41      284.97     47.56 o 
   0   4   0     4511.38     3748.89    668.92 o 
   1   4   0     2417.26     2124.31     68.63 o 
   2   4   0      674.05      630.55     58.18 o 
   3   4   0    20161.26    24829.44   1721.92 o 
   4   4   0       69.72       90.44      9.02 o 
   5   4   0     7235.82     8148.18    697.66 o 
   6   4   0      778.58      933.19     79.12 o 
   7   4   0     2780.30     3232.74    296.78 o 
   8   4   0     1262.19     1243.17    106.62 o 
   9   4   0     1091.55      998.46    128.16 o 
  10   4   0       65.53      108.63     30.50 o 
  11   4   0       21.91       20.17     30.06 o 
   1   5   0     1828.44     1668.52    112.57 o 
   2   5   0        6.31       94.85     60.62 o 
   3   5   0     1126.10     1380.63    133.11 o 
   4   5   0     2393.51     2828.54    236.88 o 
   5   5   0     1388.61     1548.09    188.18 o 
   6   5   0      570.52      677.73    101.42 o 
   7   5   0      823.37      833.95     97.41 o 
   8   5   0      524.55      513.03     58.26 o 
   9   5   0       52.86       68.44     27.26 o 
  10   5   0       42.64       48.96     29.53 o 
  11   5   0        0.50      -18.08     29.69 o 
   0   6   0    30476.54    28619.04    151.48 o 
   1   6   0     2942.96     2628.16    138.91 o 
   2   6   0     9838.00     9081.79    279.97 o 
   3   6   0     5247.16     5923.83    542.54 o 
   4   6   0       19.80       17.31     11.82 o 
   5   6   0     1309.02     1397.18    155.92 o 
   6   6   0     1726.39     2106.47    158.42 o 
   7   6   0      473.36      529.87     54.10 o 
   8   6   0     1065.98     1109.65    115.73 o 
   9   6   0       42.88       47.14     27.73 o 
  10   6   0       99.13      136.43     33.02 o 
  11   6   0       13.01       -4.45     30.97 o 
   1   7   0     4518.77     4053.32    215.07 o 
   2   7   0     3246.87     2690.35     86.68 o 
   3   7   0       39.10       50.47     14.64 o 
   4   7   0     1978.53     2302.28    227.41 o 
   5   7   0      831.37      862.89    111.56 o 
   6   7   0     5026.18     5952.52    792.09 o 
   7   7   0       93.17      112.79     25.91 o 
   8   7   0      323.58      326.87     32.21 o 
   9   7   0       49.19       74.22     29.20 o 
  10   7   0       23.12       28.21     30.03 o 
   0   8   0        9.43        5.63      8.88 o 
   1   8   0      472.07      382.20     24.25 o 
   2   8   0        0.84        9.16      9.94 o 
   3   8   0       24.41       15.21     11.88 o 
   4   8   0      570.28      528.78     48.01 o 
   5   8   0      220.87      244.61     33.26 o 
   6   8   0      634.11      586.54     71.52 o 
   7   8   0       60.12       76.58     23.34 o 
   8   8   0       55.67       76.52     26.99 o 
   9   8   0      263.07      228.30     33.47 o 
  10   8   0        0.14       25.81     30.24 o 
   1   9   0    17692.54    15959.09    831.08 o 
   2   9   0       70.04       61.78     12.16 o 
   3   9   0     2917.65     2558.37    164.28 o 
   4   9   0     1085.03      828.96     55.49 o 
   5   9   0       22.50       26.77     16.78 o 
   6   9   0      322.96      324.39     27.38 o 
   7   9   0     1045.49     1118.16    157.85 o 
   8   9   0       30.38        9.58     25.50 o 
   9   9   0      717.20      778.34     84.83 o 
  10   9   0        2.67       34.06     31.91 o 
   0  10   0     1288.80     1077.42     57.76 o 
   1  10   0       97.87       86.60      7.97 o 
   2  10   0     4722.11     4109.34    190.66 o 
   3  10   0     1775.11     1655.44    136.54 o 
   4  10   0        3.10        7.12     14.92 o 
   5  10   0      582.60      565.59     53.62 o 
   6  10   0      335.76      343.64     28.68 o 
   7  10   0      130.79      129.31     26.67 o 
   8  10   0      382.65      411.36     46.14 o 
   9  10   0      208.77      237.11     35.49 o 
  10  10   0       96.14      104.24     35.79 o 
   1  11   0      636.86      586.70     47.17 o 
   2  11   0       14.51       16.28     13.27 o 
   3  11   0     1479.62     1393.60     84.36 o 
   4  11   0      257.02      198.66     31.68 o 
   5  11   0      425.17      373.33     28.83 o 
   6  11   0        0.30        9.86     22.26 o 
   7  11   0      158.76      162.63     28.16 o 
   8  11   0       13.34       25.33     26.94 o 
   9  11   0       20.44       27.05     29.71 o 
  10  11   0        0.27       21.76     40.45 o 
   0  12   0     1165.12     1229.81    162.92 o 
   1  12   0       36.55       26.46     19.53 o 
   2  12   0     2552.84     2027.00     78.37 o 
   3  12   0       33.45       23.74     20.48 o 
   4  12   0      120.29      114.09     22.22 o 
   5  12   0       74.97       60.64     25.25 o 
   6  12   0      640.63      602.74     55.90 o 
   7  12   0       23.05       13.96     24.74 o 
   8  12   0      240.90      241.82     33.90 o 
   9  12   0       38.30       34.23     30.02 o 
   1  13   0     3212.80     3228.85    243.33 o 
   2  13   0      317.72      328.26     38.49 o 
   3  13   0       62.25       71.67     20.43 o 
   4  13   0     1570.45     1483.34    119.48 o 
   5  13   0        6.98       -3.49     20.57 o 
   6  13   0     1005.85     1018.34     81.14 o 
   7  13   0      414.22      421.18     44.52 o 
   8  13   0      384.33      410.37     39.42 o 
   9  13   0       39.97       36.72     31.91 o 
   0  14   0        0.31      -16.87     31.50 o 
   1  14   0       82.00      110.00     20.62 o 
   2  14   0       23.70       16.88     18.82 o 
   3  14   0        0.50      -18.45     18.45 o 
   4  14   0      143.98      136.52     25.13 o 
   5  14   0       29.53       43.22     23.22 o 
   6  14   0      239.34      214.42     30.09 o 
   7  14   0        6.37       12.52     27.07 o 
   8  14   0        1.56      -20.36     28.79 o 
   1  15   0      655.78      712.05     78.74 o 
   2  15   0      634.62      708.04     63.96 o 
   3  15   0        6.52      -10.29     21.99 o 
   4  15   0      349.57      381.03     56.45 o 
   5  15   0       13.02       12.82     25.16 o 
   6  15   0      183.55      227.55     70.71 o 
   7  15   0      145.51      186.02     42.41 o 
   8  15   0       25.82       47.03     32.31 o 
   0  16   0      325.51      365.58     56.24 o 
   1  16   0       45.73       41.36     29.90 o 
   2  16   0      308.83      408.15     52.31 o 
   3  16   0       53.80       57.83     24.65 o 
   4  16   0        5.97        8.19     24.15 o 
   5  16   0      410.01      504.74     85.89 o 
   6  16   0       82.16       76.40     29.53 o 
   7  16   0      133.71      132.67     32.92 o 
   1  17   0        7.15       -8.12     30.60 o 
   2  17   0       46.66       37.93     43.49 o 
   3  17   0      286.88      318.76     41.00 o 
   4  17   0      194.14      238.38     34.22 o 
   5  17   0        5.49       17.14     29.06 o 
   6  17   0       59.36       98.04     32.22 o 
   7  17   0       29.06       43.74     31.67 o 
   0  18   0      236.81      293.96     62.24 o 
   1  18   0        0.26       20.98     33.29 o 
   2  18   0      226.79      251.06     68.24 o 
   3  18   0        2.68      -19.42     60.74 o 
   4  18   0        0.94      -16.28     29.66 o 
   5  18   0       31.46       34.38     30.31 o 
   6  18   0       56.12       56.39     31.66 o 
   1  19   0      478.88      632.35    100.30 o 
   2  19   0       14.37      -33.95     35.54 o 
   3  19   0       55.46       19.12     38.85 o 
   4  19   0        1.43      -22.01     33.69 o 
   5  19   0        0.33      -19.98     30.30 o 
   0  20   0        9.45      -53.24     53.99 o 
   1  20   0        5.81       15.03     40.93 o 
   2  20   0       62.78       50.53     55.12 o 
   3  20   0       16.14        9.21     56.24 o 
   4  20   0        3.55      -24.88     38.80 o 
   1  21   0        4.05      -27.79     41.84 o 
   2  21   0        1.08       -4.57     42.49 o 
 -11   0   1       55.58       74.62     60.74 o 
  -9   0   1       76.75       29.25     41.62 o 
  -7   0   1      834.94      954.26     60.74 o 
  -5   0   1     5621.71     6392.29   1287.40 o 
  -3   0   1     7077.14     7825.28   1935.88 o 
  -1   0   1     2896.36     2614.77    200.41 o 
   1   0   1     9175.30    11479.11   1554.56 o 
   3   0   1    27240.36    32437.47   4428.20 o 
   5   0   1     1579.42     1523.69    145.29 o 
   7   0   1      112.42      153.75     24.70 o 
   9   0   1       24.69       34.87     46.49 o 
  11   0   1      284.51      437.95     79.12 o 
 -11   1   1        2.11        4.50     61.12 o 
 -10   1   1      976.97     1114.14     61.11 o 
  -9   1   1       88.68       87.45     24.83 o 
  -8   1   1     1056.76     1011.54     92.69 o 
  -7   1   1     6742.50     7161.21    736.30 o 
  -6   1   1      276.67      275.63     19.48 o 
  -5   1   1     7271.48     8132.96    950.72 o 
  -4   1   1      380.81      386.27     35.88 o 
  -3   1   1    18822.59    21259.24   2823.76 o 
  -2   1   1    27751.78    28037.86   4749.40 o 
  -1   1   1     1802.17     1569.18     25.87 o 
   0   1   1    14675.06    16586.05    106.49 o 
   1   1   1       21.79      109.84      6.61 o 
   2   1   1      925.95     1251.55    102.07 o 
   3   1   1      625.78      630.45     45.24 o 
   4   1   1       41.96       62.55      8.83 o 
   5   1   1     5118.13     5243.14    370.94 o 
   6   1   1     2077.03     2183.49    123.23 o 
   7   1   1     1449.38     1418.66    115.38 o 
   8   1   1       87.05       57.41     19.28 o 
   9   1   1      844.49      780.80     73.83 o 
  10   1   1       12.68      -14.10     36.63 o 
  11   1   1       84.74       68.99     62.24 o 
 -11   2   1      175.22      250.98     46.44 o 
 -10   2   1        0.78      -18.92     25.23 o 
  -9   2   1       39.68       56.98     24.22 o 
  -8   2   1     1315.83     1572.38    173.70 o 
  -7   2   1      122.21      149.44     17.91 o 
  -6   2   1      242.74      268.87     33.24 o 
  -5   2   1     4534.80     4926.49    564.20 o 
  -4   2   1      168.34      141.24     12.29 o 
  -3   2   1    17312.46    19587.22   2585.90 o 
  -2   2   1    12484.59    14054.29   1898.31 o 
  -1   2   1     1347.28     1177.09     49.43 o 
   0   2   1     7786.19     7182.18    439.25 o 
   1   2   1     8324.72    10597.24    598.15 o 
   2   2   1      687.92      875.66     48.17 o 
   3   2   1     8437.74    10871.30    893.46 o 
   4   2   1     2559.12     2540.21    185.75 o 
   5   2   1     5880.30     6021.98    434.08 o 
   6   2   1     1074.21      995.06     52.30 o 
   7   2   1     2712.04     2899.29    253.82 o 
   8   2   1       11.82       10.06     22.18 o 
   9   2   1      442.44      515.13     52.69 o 
  10   2   1        0.86      -12.59     36.20 o 
  11   2   1      146.48      156.65     45.61 o 
 -11   3   1       10.39       20.03     39.34 o 
 -10   3   1       21.10        8.55     26.87 o 
  -9   3   1       21.55       13.19     27.12 o 
  -8   3   1      126.33      168.47     24.80 o 
  -7   3   1      998.29     1188.23    115.24 o 
  -6   3   1     3238.45     3392.31    369.91 o 
  -5   3   1     1605.10     1737.93    207.87 o 
  -4   3   1      246.79      193.29     15.59 o 
  -3   3   1      129.45      152.25     19.27 o 
  -2   3   1     3311.63     3841.33    402.31 o 
  -1   3   1     7119.35     5253.76    401.52 o 
   0   3   1     1732.72     1373.66    102.04 o 
   1   3   1     1491.27     1725.31     73.60 o 
   2   3   1    26807.33    33572.61   2211.15 o 
   3   3   1      151.35      151.41     10.77 o 
   4   3   1    18540.15    22306.69   1574.89 o 
   5   3   1      180.21      204.09     26.03 o 
   6   3   1     7597.46     8275.29    574.70 o 
   7   3   1      166.08      170.33     23.19 o 
   8   3   1       54.68       75.64     23.69 o 
   9   3   1      118.34      116.80     28.44 o 
  10   3   1      276.72      276.18     36.12 o 
  11   3   1       25.22       66.48     43.08 o 
 -11   4   1      196.76      245.69     36.04 o 
 -10   4   1        3.92      -13.45     27.11 o 
  -9   4   1      535.52      537.51     36.54 o 
  -8   4   1       58.15       54.13     22.61 o 
  -7   4   1     1996.48     2213.59    281.51 o 
  -6   4   1     1632.78     1732.33    204.43 o 
  -5   4   1      295.51      309.96     30.31 o 
  -4   4   1     1567.50     1771.03    158.35 o 
  -3   4   1     5240.39     5723.38    514.57 o 
  -2   4   1      220.51      204.73     10.63 o 
  -1   4   1    10765.01    10935.03   1011.62 o 
   0   4   1    10028.85     9042.35    461.59 o 
   1   4   1     1507.85     1567.11     16.89 o 
   2   4   1     1334.23     1644.73    119.17 o 
   3   4   1      159.12      269.27     20.23 o 
   4   4   1     4554.70     5923.95    406.66 o 
   5   4   1     1978.02     2180.73    152.29 o 
   6   4   1      299.05      336.12     30.54 o 
   7   4   1        7.75        9.11     20.29 o 
   8   4   1      108.06      103.50     26.47 o 
   9   4   1       38.55       38.15     27.12 o 
  10   4   1        8.81       13.01     28.51 o 
  11   4   1       34.72       59.90     44.14 o 
 -11   5   1       23.18       15.05     30.22 o 
 -10   5   1     1659.58     1778.48    221.49 o 
  -9   5   1       23.02       21.70     25.03 o 
  -8   5   1     1515.19     1629.73    189.88 o 
  -7   5   1      850.39      945.73    131.75 o 
  -6   5   1       48.27       48.63     16.45 o 
  -5   5   1     2858.40     3428.69    289.47 o 
  -4   5   1    10325.07    12985.62    987.63 o 
  -3   5   1       55.80       78.26     15.14 o 
  -2   5   1    25106.04    22240.95    115.48 o 
  -1   5   1       20.14       28.73      5.48 o 
   0   5   1    17279.17    14222.93    999.04 o 
   1   5   1     1162.01     1048.93     16.93 o 
   2   5   1     4003.26     4268.72    220.32 o 
   3   5   1     2951.26     3966.52    355.30 o 
   4   5   1       52.11       49.94     10.55 o 
   5   5   1      441.82      478.14     63.65 o 
   6   5   1      315.92      293.04     25.58 o 
   7   5   1     1046.28      970.36    121.88 o 
   8   5   1       33.20       43.67     23.18 o 
   9   5   1        1.40       -5.97     27.39 o 
  10   5   1       28.75       -1.80     28.79 o 
  11   5   1        1.26       12.67     32.72 o 
 -11   6   1        4.17        6.06     30.06 o 
 -10   6   1       13.68       14.69     28.78 o 
  -9   6   1       82.05      123.74     28.62 o 
  -8   6   1       58.00       53.41     24.38 o 
  -7   6   1      166.73      217.32     33.19 o 
  -6   6   1       57.59       56.78     17.32 o 
  -5   6   1     2383.21     2415.24    307.95 o 
  -4   6   1      176.03      166.60     15.36 o 
  -3   6   1    10211.80    10828.79    678.77 o 
  -2   6   1       41.32       50.05      8.72 o 
  -1   6   1      123.64      126.92     13.42 o 
   0   6   1     4512.18     4096.51    259.71 o 
   1   6   1     4644.71     4059.82    120.68 o 
   2   6   1       62.33       64.92      6.60 o 
   3   6   1    13036.05    14349.71   1377.51 o 
   4   6   1     1127.07     1525.42    133.84 o 
   5   6   1     4218.02     4522.78    563.16 o 
   6   6   1     1115.63     1102.01    107.03 o 
   7   6   1      164.73      184.89     24.61 o 
   8   6   1      570.37      616.93     73.83 o 
   9   6   1       37.20       74.06     28.92 o 
  10   6   1       26.28       29.55     29.66 o 
 -11   7   1       97.90      118.79     34.50 o 
 -10   7   1        5.01        1.74     29.18 o 
  -9   7   1        3.54      -18.23     24.02 o 
  -8   7   1       52.38       73.20     24.10 o 
  -7   7   1      300.50      238.41     29.89 o 
  -6   7   1      194.84      197.90     23.05 o 
  -5   7   1     1461.33     1526.39    182.86 o 
  -4   7   1     1582.66     1363.17    106.19 o 
  -3   7   1    10422.26     9547.27    283.12 o 
  -2   7   1     3750.51     2867.31    147.42 o 
  -1   7   1      765.70      616.31     50.44 o 
   0   7   1      621.73      556.62     32.83 o 
   1   7   1      289.59      277.19      9.20 o 
   2   7   1     4356.00     3958.50    127.61 o 
   3   7   1      247.18      330.52     20.35 o 
   4   7   1     3968.49     4170.66    418.04 o 
   5   7   1      658.97      635.30     99.46 o 
   6   7   1     2435.48     2913.22    418.07 o 
   7   7   1      266.75      362.05     34.61 o 
   8   7   1      134.46      117.29     28.46 o 
   9   7   1       85.29       87.86     29.32 o 
  10   7   1       12.01       17.75     33.29 o 
 -10   8   1        0.62        0.26     28.48 o 
  -9   8   1      890.29      916.10    110.31 o 
  -8   8   1      389.75      470.76     67.74 o 
  -7   8   1      346.62      383.03     45.20 o 
  -6   8   1      155.21      233.13     33.25 o 
  -5   8   1      316.88      369.31     25.18 o 
  -4   8   1     2513.03     2571.70    180.80 o 
  -3   8   1     6075.69     5254.73    219.94 o 
  -2   8   1     3149.03     2779.28    144.39 o 
  -1   8   1     8046.98     6903.60    536.27 o 
   0   8   1      434.00      392.06     20.24 o 
   1   8   1     4117.66     3603.04    122.71 o 
   2   8   1      518.93      444.67     21.11 o 
   3   8   1       79.55       82.63     15.02 o 
   4   8   1      972.59     1067.48    112.85 o 
   5   8   1      408.11      431.47     57.86 o 
   6   8   1      642.56      620.74     68.10 o 
   7   8   1        3.68       16.46     21.33 o 
   8   8   1       88.41       95.32     28.65 o 
   9   8   1       77.14      130.13     32.68 o 
  10   8   1      187.78      212.97     36.51 o 
 -10   9   1      208.65      261.61     37.02 o 
  -9   9   1       97.91      142.89     31.93 o 
  -8   9   1      104.53      113.96     28.33 o 
  -7   9   1      162.39      232.49     26.60 o 
  -6   9   1        5.66       28.29     18.29 o 
  -5   9   1      838.49      857.18     47.64 o 
  -4   9   1      437.87      377.30     24.54 o 
  -3   9   1       43.93       55.18     13.60 o 
  -2   9   1      228.65      169.99     14.82 o 
  -1   9   1     3597.71     3316.40    153.04 o 
   0   9   1      632.03      569.63     17.56 o 
   1   9   1      200.17      171.98      9.41 o 
   2   9   1     1909.11     1617.00     98.40 o 
   3   9   1     1936.56     1762.32    138.48 o 
   4   9   1     5753.32     5223.42    477.22 o 
   5   9   1      100.31      112.06     21.14 o 
   6   9   1      458.03      460.67     65.81 o 
   7   9   1      310.58      297.14     41.76 o 
   8   9   1       13.83       37.56     27.89 o 
   9   9   1        8.73       29.14     28.28 o 
  10   9   1      203.26      227.04     37.27 o 
 -10  10   1       32.60       26.40     30.00 o 
  -9  10   1      268.28      284.78     35.09 o 
  -8  10   1       17.05       51.21     27.32 o 
  -7  10   1        0.78      -18.81     26.91 o 
  -6  10   1     1778.25     1526.89    172.80 o 
  -5  10   1       24.17       39.62     17.22 o 
  -4  10   1     2861.97     2424.70    170.77 o 
  -3  10   1      774.55      643.19     44.86 o 
  -2  10   1     3379.14     2880.81    130.10 o 
  -1  10   1     2963.67     2823.93     99.78 o 
   0  10   1     1581.15     1342.76     43.98 o 
   1  10   1       22.82       23.70      6.75 o 
   2  10   1      576.70      578.98     50.12 o 
   3  10   1     1574.64     1487.71    108.73 o 
   4  10   1      261.70      234.70     22.51 o 
   5  10   1     1734.37     1609.96    148.90 o 
   6  10   1      112.43      121.09     24.56 o 
   7  10   1      120.43      128.64     27.38 o 
   8  10   1      421.50      478.49     52.13 o 
   9  10   1       17.74        9.47     30.36 o 
  10  10   1       83.41       70.27     34.72 o 
 -10  11   1      137.52      176.69     36.84 o 
  -9  11   1       15.38       27.25     29.09 o 
  -8  11   1       54.00       99.06     28.42 o 
  -7  11   1        2.25      -20.81     27.83 o 
  -6  11   1       61.06       61.35     21.36 o 
  -5  11   1        5.11       -1.53     17.87 o 
  -4  11   1     3053.85     2757.80    255.14 o 
  -3  11   1       87.23       60.53     16.02 o 
  -2  11   1     2290.22     2096.38     82.54 o 
  -1  11   1      176.35      137.94     15.10 o 
   0  11   1     1481.70     1307.01     53.81 o 
   1  11   1      218.98      212.75     25.24 o 
   2  11   1      668.05      598.50     66.88 o 
   3  11   1     1047.71     1057.78     86.78 o 
   4  11   1      569.93      497.23     58.67 o 
   5  11   1      188.07      180.27     24.73 o 
   6  11   1       66.90       81.47     23.58 o 
   7  11   1       32.68       20.24     25.21 o 
   8  11   1      322.57      373.73     64.67 o 
   9  11   1       18.44       43.69     32.33 o 
  -9  12   1       13.37        5.40     29.52 o 
  -8  12   1      372.60      379.24     37.18 o 
  -7  12   1      238.40      257.93     31.49 o 
  -6  12   1      734.34      698.71     79.67 o 
  -5  12   1      425.61      363.67     36.42 o 
  -4  12   1     1228.43     1036.26     65.99 o 
  -3  12   1      501.01      431.81     28.58 o 
  -2  12   1      603.97      509.64     96.36 o 
  -1  12   1      153.55      166.25     14.46 o 
   0  12   1        0.51       -9.94      9.94 o 
   1  12   1     1342.82     1286.21    157.67 o 
   2  12   1        2.39        0.03     15.02 o 
   3  12   1     1186.45     1135.09    118.67 o 
   4  12   1      625.74      638.57     73.17 o 
   5  12   1     2134.13     1992.98    238.59 o 
   6  12   1      825.68      807.10     82.15 o 
   7  12   1      251.28      257.82     33.34 o 
   8  12   1      105.79       90.85     31.71 o 
   9  12   1       55.70       42.88     33.00 o 
  -9  13   1        9.29       26.96     30.86 o 
  -8  13   1       57.36       53.77     29.23 o 
  -7  13   1       13.08      -14.74     24.32 o 
  -6  13   1       18.51       -3.61     24.74 o 
  -5  13   1      223.07      209.15     34.40 o 
  -4  13   1     1371.95     1258.48     94.97 o 
  -3  13   1      887.82      851.64     78.36 o 
  -2  13   1      517.29      537.11     34.04 o 
  -1  13   1      286.15      278.24     17.97 o 
   0  13   1       13.69       16.85     21.58 o 
   1  13   1      174.20      168.19     19.68 o 
   2  13   1      160.76      181.44     22.31 o 
   3  13   1       80.63       64.80     20.71 o 
   4  13   1      109.58      133.79     24.23 o 
   5  13   1      159.34      129.86     26.35 o 
   6  13   1       16.55       17.35     24.76 o 
   7  13   1       11.46       -7.91     25.06 o 
   8  13   1        4.47       -3.04     27.04 o 
   9  13   1        5.96       34.50     33.11 o 
  -8  14   1        3.33       -9.27     26.93 o 
  -7  14   1       80.13      100.88     29.38 o 
  -6  14   1       23.18       12.77     24.05 o 
  -5  14   1       65.18       46.78     33.75 o 
  -4  14   1       13.74       14.74     18.55 o 
  -3  14   1     1156.53     1128.57    107.56 o 
  -2  14   1      209.60      191.47     18.75 o 
  -1  14   1     2484.59     2537.68     76.12 o 
   0  14   1        4.32       -8.27     22.93 o 
   1  14   1      450.00      490.28     34.78 o 
   2  14   1      344.69      362.62     37.13 o 
   3  14   1       47.77       55.16     21.07 o 
   4  14   1      183.92      174.42     26.51 o 
   5  14   1        0.71      -22.78     23.27 o 
   6  14   1       43.03       20.83     24.61 o 
   7  14   1        8.82        7.34     27.80 o 
   8  14   1       33.55       56.26     30.06 o 
  -8  15   1        1.82      -18.57     28.86 o 
  -7  15   1       29.06       15.18     27.49 o 
  -6  15   1        8.43        8.57     25.26 o 
  -5  15   1       38.80       41.39     25.37 o 
  -4  15   1      308.17      322.06     98.80 o 
  -3  15   1        8.88       14.55     19.52 o 
  -2  15   1      180.09      149.99     28.88 o 
  -1  15   1        3.15        1.92     23.97 o 
   0  15   1       22.81       14.87     24.97 o 
   1  15   1       96.01       98.20     28.50 o 
   2  15   1      137.44      156.51     24.87 o 
   3  15   1      395.36      433.13     50.98 o 
   4  15   1      769.62      785.34     86.92 o 
   5  15   1      383.86      417.71     56.65 o 
   6  15   1       47.05       44.25     27.49 o 
   7  15   1        9.91        2.26     27.93 o 
   8  15   1       39.04       22.97     31.47 o 
  -7  16   1       69.01      113.96     35.53 o 
  -6  16   1      104.69       85.82     30.24 o 
  -5  16   1       53.77       74.91     27.11 o 
  -4  16   1      562.32      675.24     53.36 o 
  -3  16   1      119.51      113.66     29.06 o 
  -2  16   1      386.14      448.25    121.48 o 
  -1  16   1        4.07      -25.31     25.31 o 
   0  16   1       35.10       43.06     28.60 o 
   1  16   1      526.23      543.28     92.80 o 
   2  16   1        5.42      -27.01     27.01 o 
   3  16   1      439.37      474.77     38.60 o 
   4  16   1        0.24      -24.15     24.51 o 
   5  16   1      369.87      422.83     68.34 o 
   6  16   1       14.43       36.52     28.69 o 
   7  16   1      121.76      106.69     39.19 o 
  -7  17   1       19.26       39.99     38.21 o 
  -6  17   1        4.28       15.44     29.00 o 
  -5  17   1       29.34       11.94     23.00 o 
  -4  17   1       15.45       10.72     26.18 o 
  -3  17   1       56.15       53.26     38.25 o 
  -2  17   1      400.18      495.48    106.30 o 
  -1  17   1        1.89        5.72     29.64 o 
   0  17   1      542.54      582.64     49.97 o 
   1  17   1        2.44       19.46     31.11 o 
   2  17   1       15.79       20.23     31.66 o 
   3  17   1       12.20       27.90     27.08 o 
   4  17   1       67.64       61.71     27.89 o 
   5  17   1        6.05        1.12     27.64 o 
   6  17   1       10.45      -21.95     29.82 o 
  -6  18   1       54.42       65.18     27.03 o 
  -5  18   1       37.08       40.08     30.18 o 
  -4  18   1       50.39       61.78     29.95 o 
  -3  18   1      107.03      104.85     73.68 o 
  -2  18   1        2.74      -17.17     34.36 o 
  -1  18   1      127.15      138.55     38.67 o 
   0  18   1       13.23        9.53     34.17 o 
   1  18   1        0.19       -0.66     34.56 o 
   2  18   1       78.16       75.32     52.49 o 
   3  18   1       50.68       58.08     37.48 o 
   4  18   1        3.76      -15.59     27.93 o 
   5  18   1       38.01       15.69     30.48 o 
   6  18   1       40.85       48.85     32.75 o 
  -5  19   1      114.00      203.87     52.38 o 
  -4  19   1       84.14       90.80     44.43 o 
  -3  19   1       17.36       -7.36     37.35 o 
  -2  19   1        2.99      -35.07     35.07 o 
  -1  19   1      106.75      138.14     42.27 o 
   0  19   1       21.21       21.92     35.45 o 
   1  19   1       22.39       16.25     43.68 o 
   2  19   1      165.14      222.08     46.49 o 
   3  19   1       12.08      -35.76     35.76 o 
   4  19   1       28.14       17.67     60.37 o 
   5  19   1        8.57      -17.41     30.50 o 
  -4  20   1       82.29      136.37     68.62 o 
  -3  20   1       68.61       62.81     48.74 o 
  -2  20   1        4.73        4.45     39.76 o 
  -1  20   1      172.50      235.24     47.97 o 
   0  20   1        0.81        2.75     39.90 o 
   1  20   1       32.09       42.96     39.20 o 
   2  20   1       37.95      -22.60     37.63 o 
   3  20   1       24.88       16.00     40.90 o 
   4  20   1        6.43      -23.48     37.29 o 
  -2  21   1       19.57       -7.49     42.12 o 
  -1  21   1        7.20       10.91     43.07 o 
   0  21   1        0.40       -3.14     43.57 o 
   1  21   1        0.66      -28.39     42.60 o 
   2  21   1       24.07       47.07     44.84 o 
 -10   0   2     1177.63     1568.80     92.61 o 
  -8   0   2        6.04       22.78     19.83 o 
  -6   0   2       42.92       37.31     14.41 o 
  -4   0   2      512.48      532.47    112.49 o 
  -2   0   2     6496.77     7496.75   1271.12 o 
   0   0   2      993.08     1316.26     68.43 o 
   2   0   2     3222.42     4019.85    370.27 o 
   4   0   2     1347.97     1624.36    197.79 o 
   6   0   2     3132.12     2967.01    104.99 o 
   8   0   2     3009.42     2742.88    206.22 o 
 -10   1   2       16.75       30.57     34.46 o 
  -9   1   2       91.30      103.11     28.02 o 
  -8   1   2      116.13      137.20     22.37 o 
  -7   1   2     3564.56     3786.89    479.23 o 
  -6   1   2      484.24      436.44     56.12 o 
  -5   1   2    11518.33    12931.88   1792.83 o 
  -4   1   2     4207.58     4561.17    678.88 o 
  -3   1   2      541.17      584.79     95.58 o 
  -2   1   2       56.19       80.14      5.95 o 
  -1   1   2      493.67      539.06     36.58 o 
   0   1   2      852.18     1248.48     32.06 o 
   1   1   2    21143.59    27427.90   1151.75 o 
   2   1   2      498.79      569.37     29.66 o 
   3   1   2    14178.83    16042.58    977.40 o 
   4   1   2       39.51       82.47     10.51 o 
   5   1   2       77.68       72.40     12.77 o 
   6   1   2     1160.63     1172.99     35.94 o 
   7   1   2       11.24        6.79     16.37 o 
   8   1   2      878.14      831.18     37.58 o 
   9   1   2      680.93      720.25     58.85 o 
  10   1   2       43.24       45.59     40.95 o 
  11   1   2      129.44      201.35     73.87 o 
 -10   2   2       43.67       40.75     27.25 o 
  -9   2   2        1.77        6.62     29.82 o 
  -8   2   2     2437.82     2856.33    345.84 o 
  -7   2   2        4.94       17.59     12.66 o 
  -6   2   2     6183.12     6722.77    854.39 o 
  -5   2   2     4116.27     4443.18    598.57 o 
  -4   2   2    11748.13    13293.88   1995.99 o 
  -3   2   2     6819.72     7365.77   1162.44 o 
  -2   2   2     1833.90     1942.81    153.68 o 
  -1   2   2     7855.20     6595.49    589.70 o 
   0   2   2     8299.28     9225.73    245.52 o 
   1   2   2    46991.32    59870.96   3590.75 o 
   2   2   2    21078.80    26644.66   1526.36 o 
   3   2   2      113.02      147.68     11.27 o 
   4   2   2    12985.45    14492.11    808.39 o 
   5   2   2        8.76        6.05     10.73 o 
   6   2   2     2506.43     2412.82    102.17 o 
   7   2   2     1263.51     1192.23     55.33 o 
   8   2   2      122.51      100.83     25.94 o 
   9   2   2      327.81      324.49     34.30 o 
  10   2   2        6.50      -17.85     38.44 o 
  11   2   2       54.69       36.61     44.63 o 
 -10   3   2       12.63       -5.23     25.09 o 
  -9   3   2      274.63      313.16     40.12 o 
  -8   3   2        7.54       13.10     19.05 o 
  -7   3   2       21.71       29.93     20.61 o 
  -6   3   2     2147.74     2214.02    291.22 o 
  -5   3   2     2191.62     2384.41    308.54 o 
  -4   3   2      225.80      265.84     40.43 o 
  -3   3   2     3022.60     3363.85    350.00 o 
  -2   3   2     2150.95     2114.01    144.95 o 
  -1   3   2     3967.20     3566.20    307.13 o 
   0   3   2       10.17       16.05      3.17 o 
   1   3   2     5186.12     6754.52    370.72 o 
   2   3   2     2798.03     3627.88    275.09 o 
   3   3   2     3602.05     4633.94    341.66 o 
   4   3   2        7.22        6.06      9.75 o 
   5   3   2      344.02      370.44     24.63 o 
   6   3   2      454.79      509.56     28.14 o 
   7   3   2      130.32      103.62     22.49 o 
   8   3   2      162.08      161.60     26.97 o 
   9   3   2       89.10       27.00     27.09 o 
  10   3   2       14.41       30.04     30.59 o 
  11   3   2        0.18        7.50     42.64 o 
 -11   4   2       53.15       60.74     49.49 o 
 -10   4   2        7.63       11.71     25.70 o 
  -9   4   2      212.42      266.15     36.94 o 
  -8   4   2       72.02       76.55     20.74 o 
  -7   4   2     1170.88     1325.33    186.33 o 
  -6   4   2      855.29     1005.00    127.50 o 
  -5   4   2      419.69      341.19     34.37 o 
  -4   4   2     1050.63     1061.20    115.76 o 
  -3   4   2     7676.35     7783.63    665.99 o 
  -2   4   2      364.07      301.34     10.61 o 
  -1   4   2    33216.49    28173.35   2510.00 o 
   0   4   2    59250.84    52063.50   2554.73 o 
   1   4   2     6088.80     7210.67    349.13 o 
   2   4   2     8054.49     9956.13    818.83 o 
   3   4   2     1121.37     1558.28    144.82 o 
   4   4   2     2333.81     2646.34    231.63 o 
   5   4   2      840.52      838.16     70.73 o 
   6   4   2      177.99      204.43     26.32 o 
   7   4   2     1268.98     1218.43    106.10 o 
   8   4   2     1301.59     1272.57    121.88 o 
   9   4   2       86.78       88.29     28.84 o 
  10   4   2      181.37      184.43     34.67 o 
  11   4   2      287.38      340.57     54.02 o 
 -11   5   2       28.72       23.25     52.12 o 
 -10   5   2      355.53      415.42     39.07 o 
  -9   5   2       83.72      129.20     33.85 o 
  -8   5   2       61.51       42.62     20.55 o 
  -7   5   2     1544.36     1574.53    197.85 o 
  -6   5   2     1198.90     1288.11    187.86 o 
  -5   5   2     4437.98     4638.31    495.85 o 
  -4   5   2     2529.25     2866.47    194.98 o 
  -3   5   2       13.40       28.07      4.93 o 
  -2   5   2     7939.63     6797.95    436.33 o 
  -1   5   2     5131.39     4218.23    310.24 o 
   0   5   2    11753.77    10369.57    500.88 o 
   1   5   2     8886.50     8278.08    195.16 o 
   2   5   2       95.17      123.92     12.93 o 
   3   5   2    13619.17    16922.13   1493.87 o 
   4   5   2      415.16      397.47     17.65 o 
   5   5   2      548.49      551.19     66.20 o 
   6   5   2     1093.08     1220.17    129.58 o 
   7   5   2        2.39        0.91     21.28 o 
   8   5   2      978.46     1037.96     98.39 o 
   9   5   2      433.69      437.16     63.80 o 
  10   5   2      176.29      162.94     35.04 o 
 -11   6   2       96.32       74.99     52.49 o 
 -10   6   2      183.01      220.49     33.68 o 
  -9   6   2        1.08       -2.09     30.32 o 
  -8   6   2       39.91       42.84     20.33 o 
  -7   6   2      255.32      326.42     25.56 o 
  -6   6   2      254.07      269.81     42.02 o 
  -5   6   2     2712.02     2898.26    316.54 o 
  -4   6   2     4727.28     5635.31    264.39 o 
  -3   6   2     3832.68     3515.41    180.24 o 
  -2   6   2       57.64       71.70     12.01 o 
  -1   6   2      259.61      207.61     14.22 o 
   0   6   2       27.76       18.91      4.75 o 
   1   6   2      661.96      615.31     23.73 o 
   2   6   2      306.32      342.53     26.57 o 
   3   6   2      325.46      418.82     26.63 o 
   4   6   2      110.61      142.02     14.45 o 
   5   6   2       36.19       32.79     16.65 o 
   6   6   2        7.56       13.08     19.16 o 
   7   6   2      713.32      772.37     98.71 o 
   8   6   2      722.03      647.09     57.20 o 
   9   6   2      461.39      468.95     50.49 o 
  10   6   2       15.47      -20.03     30.72 o 
 -11   7   2        1.53       10.87     50.99 o 
 -10   7   2        0.99       -7.33     27.12 o 
  -9   7   2       61.48       58.57     34.49 o 
  -8   7   2       15.40       31.37     21.49 o 
  -7   7   2     2095.44     2217.48    287.49 o 
  -6   7   2       97.71      124.87     18.67 o 
  -5   7   2     4171.64     4364.54    494.31 o 
  -4   7   2     8936.80     8936.33    556.27 o 
  -3   7   2     2513.29     2272.42     79.23 o 
  -2   7   2     2965.10     2591.61    213.16 o 
  -1   7   2      514.14      518.14     38.06 o 
   0   7   2     3059.72     2645.76    139.02 o 
   1   7   2     4556.41     4119.65    168.91 o 
   2   7   2      456.55      466.22     14.61 o 
   3   7   2     4178.50     4663.25    373.70 o 
   4   7   2      879.19      911.68    101.23 o 
   5   7   2      230.49      253.18     34.66 o 
   6   7   2      218.05      216.57     25.49 o 
   7   7   2      133.72      142.04     26.19 o 
   8   7   2      593.58      605.58     73.88 o 
   9   7   2       14.69        0.07     28.11 o 
  10   7   2       22.39       34.95     31.55 o 
 -11   8   2        1.11        6.75     52.49 o 
 -10   8   2       85.89      113.62     32.16 o 
  -9   8   2      216.92      249.43     40.04 o 
  -8   8   2     1726.61     1753.73    230.51 o 
  -7   8   2       26.16       16.02     19.10 o 
  -6   8   2     3584.48     3640.23    282.76 o 
  -5   8   2      707.12      685.21     45.21 o 
  -4   8   2     3891.77     3670.13    122.42 o 
  -3   8   2     2152.10     1917.55     83.33 o 
  -2   8   2      326.89      270.95     17.57 o 
  -1   8   2       53.92       44.82      6.88 o 
   0   8   2     5463.07     4708.41    215.06 o 
   1   8   2      347.99      331.94     11.63 o 
   2   8   2    10625.24     9814.50    252.55 o 
   3   8   2     2486.69     2566.28    170.06 o 
   4   8   2     9094.09     9903.60   1113.19 o 
   5   8   2      380.34      377.87     43.73 o 
   6   8   2      546.22      572.39     56.26 o 
   7   8   2      273.59      296.76     31.68 o 
   8   8   2       10.46       52.30     28.57 o 
   9   8   2      154.11      178.74     33.68 o 
  10   8   2      201.35      232.54     47.30 o 
 -10   9   2       86.12      142.79     34.36 o 
  -9   9   2      309.07      338.62     43.71 o 
  -8   9   2       29.31       30.68     21.70 o 
  -7   9   2       47.76       46.08     20.31 o 
  -6   9   2     1270.28     1268.18    112.53 o 
  -5   9   2       45.38       46.34     16.49 o 
  -4   9   2      513.21      439.36     24.11 o 
  -3   9   2      219.74      234.88     32.91 o 
  -2   9   2     2947.91     2560.96    116.42 o 
  -1   9   2      526.39      486.44     26.60 o 
   0   9   2     1235.18     1174.71     54.71 o 
   1   9   2      266.70      262.00     13.17 o 
   2   9   2        6.51       11.80      7.92 o 
   3   9   2       44.33       66.70     15.51 o 
   4   9   2       11.53       12.24     16.20 o 
   5   9   2      930.42      892.92    119.61 o 
   6   9   2      853.32     1040.70    121.21 o 
   7   9   2     1571.86     1385.38    194.94 o 
   8   9   2       42.82       55.15     27.50 o 
   9   9   2       96.47       86.44     33.08 o 
  10   9   2       87.93       97.21     34.97 o 
 -10  10   2       25.53       25.50     30.60 o 
  -9  10   2        5.76       -8.30     27.25 o 
  -8  10   2       44.90       50.77     24.60 o 
  -7  10   2       68.11       73.27     22.65 o 
  -6  10   2      558.64      541.79     34.11 o 
  -5  10   2        3.89        4.46     16.50 o 
  -4  10   2      552.65      463.47     31.72 o 
  -3  10   2      610.20      469.38     24.36 o 
  -2  10   2      218.71      181.90     13.97 o 
  -1  10   2     1714.71     1541.91     74.04 o 
   0  10   2      346.32      343.08     16.31 o 
   1  10   2      684.70      658.02     35.47 o 
   2  10   2     2257.51     2029.65    179.58 o 
   3  10   2      803.58      734.13     50.56 o 
   4  10   2       20.24        3.54     17.89 o 
   5  10   2      969.66      901.29    104.70 o 
   6  10   2      186.85      177.51     27.73 o 
   7  10   2      255.66      244.96     32.34 o 
   8  10   2       82.63       61.49     29.53 o 
   9  10   2       16.21       47.07     31.14 o 
 -10  11   2      142.36      145.11     40.70 o 
  -9  11   2      449.05      589.77     42.96 o 
  -8  11   2        0.15       16.34     23.19 o 
  -7  11   2     1082.99     1190.70    117.42 o 
  -6  11   2      191.74      166.62     24.19 o 
  -5  11   2     1684.01     1634.65    124.22 o 
  -4  11   2       95.43       92.16     18.20 o 
  -3  11   2     2113.20     1767.24    188.31 o 
  -2  11   2      771.38      655.85     28.09 o 
  -1  11   2     1963.70     1740.33     65.26 o 
   0  11   2      134.31      129.90     10.81 o 
   1  11   2     4157.55     4078.79    294.99 o 
   2  11   2      248.52      235.42     32.62 o 
   3  11   2     4956.77     4658.63    389.16 o 
   4  11   2        6.96        3.34     17.69 o 
   5  11   2     2298.43     2319.85    187.54 o 
   6  11   2      112.25      160.74     29.40 o 
   7  11   2        1.75        2.35     26.63 o 
   8  11   2        4.99       20.93     28.96 o 
   9  11   2       11.96        8.41     32.50 o 
  -9  12   2        0.01        1.43     28.48 o 
  -8  12   2        1.48      -30.72     31.71 o 
  -7  12   2       95.29       59.37     23.99 o 
  -6  12   2      561.23      495.36     33.96 o 
  -5  12   2     1238.69     1158.43    127.93 o 
  -4  12   2      698.17      634.01     60.63 o 
  -3  12   2     1206.22     1041.86     96.83 o 
  -2  12   2       15.76       10.35     12.10 o 
  -1  12   2      795.71      735.76     24.82 o 
   0  12   2       35.35       34.04     11.17 o 
   1  12   2       37.97       42.34     15.48 o 
   2  12   2      639.28      611.34     60.32 o 
   3  12   2       69.97       68.15     19.68 o 
   4  12   2        0.19       -5.55     19.90 o 
   5  12   2      411.58      442.90     45.76 o 
   6  12   2       25.95       -5.93     23.64 o 
   7  12   2       26.05       61.43     28.01 o 
   8  12   2       35.92       17.78     30.54 o 
   9  12   2      221.84      219.51     38.70 o 
  -9  13   2       20.33       37.50     30.41 o 
  -8  13   2       75.59       80.66     29.70 o 
  -7  13   2       88.06       63.37     25.30 o 
  -6  13   2        1.47        3.14     20.09 o 
  -5  13   2       49.86       30.17     20.04 o 
  -4  13   2      123.20      107.32     28.53 o 
  -3  13   2      505.83      452.96     24.23 o 
  -2  13   2     1030.26      988.36     32.73 o 
  -1  13   2      404.92      371.92     20.35 o 
   0  13   2     1930.56     1797.57    116.42 o 
   1  13   2       40.77       46.56     17.17 o 
   2  13   2      427.57      389.19     27.53 o 
   3  13   2      116.83      106.95     22.79 o 
   4  13   2      110.38      109.37     24.47 o 
   5  13   2       94.74      104.60     26.90 o 
   6  13   2       14.89       34.71     25.92 o 
   7  13   2      236.43      223.08     33.45 o 
   8  13   2        1.72       -9.34     29.96 o 
  -9  14   2        5.66       32.95     36.10 o 
  -8  14   2       29.14       18.36     28.92 o 
  -7  14   2       22.06       28.81     31.21 o 
  -6  14   2      348.02      331.30     44.06 o 
  -5  14   2        9.36        5.21     20.33 o 
  -4  14   2      113.60      126.66     20.18 o 
  -3  14   2      389.30      400.21     24.37 o 
  -2  14   2      237.32      214.24     24.77 o 
  -1  14   2      122.19       86.72     19.47 o 
   0  14   2      570.06      567.35     40.21 o 
   1  14   2      223.06      211.51     23.55 o 
   2  14   2     2744.76     2700.85    502.62 o 
   3  14   2       19.09       40.14     21.41 o 
   4  14   2       98.17      158.23     27.06 o 
   5  14   2       60.39       30.74     24.76 o 
   6  14   2        6.84       -5.18     27.03 o 
   7  14   2        2.78      -17.00     28.90 o 
   8  14   2       40.51       66.88     33.01 o 
  -8  15   2       24.34       30.76     29.11 o 
  -7  15   2       53.87       66.90     28.68 o 
  -6  15   2      103.53      122.88     26.80 o 
  -5  15   2      382.95      407.24     49.14 o 
  -4  15   2      310.82      349.02     31.88 o 
  -3  15   2      208.15      255.42     22.85 o 
  -2  15   2     1267.50     1240.59     52.09 o 
  -1  15   2       50.74       32.37     26.50 o 
   0  15   2      587.30      627.28     49.31 o 
   1  15   2      156.28      126.54     31.40 o 
   2  15   2      289.84      343.54     42.58 o 
   3  15   2       70.75       88.07     24.39 o 
   4  15   2       48.37       30.76     24.01 o 
   5  15   2       92.08      111.66     28.90 o 
   6  15   2       87.77      135.53     32.53 o 
   7  15   2       15.67        2.74     29.05 o 
  -8  16   2        0.07       -7.45     27.58 o 
  -7  16   2       16.80       10.65     25.08 o 
  -6  16   2      113.19      144.50     39.36 o 
  -5  16   2        4.17       -2.79     20.34 o 
  -4  16   2        3.55      -16.39     18.55 o 
  -3  16   2      337.67      337.54     29.63 o 
  -2  16   2      294.07      286.90     37.89 o 
  -1  16   2      172.99      159.39     34.59 o 
   0  16   2       23.90        8.17     26.24 o 
   1  16   2      124.68      100.94     33.77 o 
   2  16   2      226.54      271.74     84.93 o 
   3  16   2       17.68        6.73     23.93 o 
   4  16   2       24.43       32.49     26.76 o 
   5  16   2        0.61       12.92     27.54 o 
   6  16   2       37.03        4.88     27.32 o 
   7  16   2       14.12        5.23     29.84 o 
  -7  17   2      192.44      236.99     30.94 o 
  -6  17   2        1.17       14.38     23.92 o 
  -5  17   2      193.29      258.95     33.37 o 
  -4  17   2      129.87      150.40     35.26 o 
  -3  17   2      149.74      200.84     59.99 o 
  -2  17   2        3.10      -29.90     29.90 o 
  -1  17   2       90.23      132.12     34.21 o 
   0  17   2       37.94       31.32     33.38 o 
   1  17   2      704.14      861.01     89.05 o 
   2  17   2        6.43      -11.85     30.36 o 
   3  17   2      424.91      532.87     85.27 o 
   4  17   2       20.45        8.46     26.84 o 
   5  17   2      242.15      243.92     35.49 o 
   6  17   2        0.26        9.48     30.95 o 
  -6  18   2       34.47       55.30     26.18 o 
  -5  18   2      142.67      192.20     34.14 o 
  -4  18   2        6.00      -11.72     26.44 o 
  -3  18   2       46.40       56.73     37.10 o 
  -2  18   2        2.46      -32.21     32.21 o 
  -1  18   2       66.13       95.82     38.17 o 
   0  18   2        0.50      -21.07     32.24 o 
   1  18   2       10.11      -13.61     33.95 o 
   2  18   2      162.56      208.24     42.74 o 
   3  18   2        0.18       -2.07     36.27 o 
   4  18   2       29.69       22.60     28.63 o 
   5  18   2       30.58       58.14     32.65 o 
  -5  19   2        6.72        4.24     28.79 o 
  -4  19   2       13.55       10.27     37.21 o 
  -3  19   2        9.45      -22.15     36.40 o 
  -2  19   2       18.16       17.79     40.49 o 
  -1  19   2        0.98        1.17     36.98 o 
   0  19   2        7.54        7.26     35.60 o 
   1  19   2       28.67        9.59     36.03 o 
   2  19   2       26.09       38.37     39.88 o 
   3  19   2      109.37      128.57     43.40 o 
   4  19   2       35.58       29.34     39.18 o 
   5  19   2        7.55      -41.62     51.37 o 
  -4  20   2       81.78       88.51     92.24 o 
  -3  20   2        0.57      -29.59     37.74 o 
  -2  20   2        1.08      -14.61     38.84 o 
  -1  20   2       20.61       -7.39     49.68 o 
   0  20   2      113.74      198.11     47.26 o 
   1  20   2        4.53      -11.89     37.20 o 
   2  20   2      225.44      311.90     71.62 o 
   3  20   2        9.13       29.20     39.68 o 
  -2  21   2       16.43        7.18     44.12 o 
  -1  21   2        0.74      -28.12     42.91 o 
   0  21   2       32.99        7.02     43.28 o 
   1  21   2       12.70       14.47     43.17 o 
  -7   0   3    17691.97    19927.49   4930.45 o 
  -5   0   3      834.67      982.67    286.09 o 
  -3   0   3      193.13      216.51     28.60 o 
  -1   0   3     9149.31     9726.59    304.09 o 
   1   0   3    59883.63    74407.13   4113.42 o 
   3   0   3    15711.91    19580.53   1707.35 o 
   5   0   3      600.07      561.76     32.43 o 
   7   0   3      811.33      803.04     44.13 o 
   9   0   3      491.53      639.67     78.74 o 
  -9   1   3      511.39      673.58    100.98 o 
  -8   1   3        6.99        7.11     13.87 o 
  -7   1   3      493.83      489.21     76.95 o 
  -6   1   3     1447.23     1582.71    199.59 o 
  -5   1   3     1109.75     1416.16    223.84 o 
  -4   1   3     1343.65     1418.35    175.86 o 
  -3   1   3     5697.34     6519.79    721.53 o 
  -2   1   3    19096.14    19261.52   1938.73 o 
  -1   1   3    16103.60    17104.21    520.09 o 
   0   1   3     1536.04     1921.35     65.59 o 
   1   1   3     5225.86     6901.23    186.01 o 
   2   1   3      145.29      191.71     11.11 o 
   3   1   3      481.13      451.86     17.25 o 
   4   1   3     4784.41     5645.08    303.72 o 
   5   1   3      853.50      881.96     58.67 o 
   6   1   3     5244.53     5052.00    217.07 o 
   7   1   3      300.66      314.25     23.75 o 
   8   1   3      592.78      540.65     36.21 o 
   9   1   3       31.50       21.13     28.23 o 
  10   1   3       82.49      102.79     43.74 o 
  -9   2   3       23.17       10.36     20.73 o 
  -8   2   3      109.59      169.53     33.48 o 
  -7   2   3     1525.11     1686.88    252.09 o 
  -6   2   3      538.04      597.85     83.34 o 
  -5   2   3      332.99      300.21     42.21 o 
  -4   2   3      912.50      864.67     98.84 o 
  -3   2   3     8642.80     9891.21    965.96 o 
  -2   2   3     4756.80     4714.27    331.45 o 
  -1   2   3     1144.03     1293.49    105.80 o 
   0   2   3     1806.16     2003.31     96.14 o 
   1   2   3     2586.66     3483.48    153.22 o 
   2   2   3      194.55      230.37     12.31 o 
   3   2   3     7262.68     8751.90    539.69 o 
   4   2   3      214.85      253.65     15.68 o 
   5   2   3     2320.20     2346.68    114.83 o 
   6   2   3      973.51      956.86     83.35 o 
   7   2   3     1118.68     1056.20     56.88 o 
   8   2   3      682.07      645.88     63.14 o 
   9   2   3       96.93      118.06     30.86 o 
  10   2   3       13.46       52.70     39.37 o 
  -9   3   3      204.71      234.10     36.47 o 
  -8   3   3     3222.14     3746.12    537.25 o 
  -7   3   3     1317.65     1508.12    260.08 o 
  -6   3   3    10482.70    11978.82   1733.89 o 
  -5   3   3      164.42      127.41     13.81 o 
  -4   3   3     8565.91    10161.07   1158.89 o 
  -3   3   3     6704.36     7558.31    623.67 o 
  -2   3   3     7864.81     7397.83    496.90 o 
  -1   3   3    10489.45     9440.70    813.94 o 
   0   3   3    78822.45    79720.69   3853.01 o 
   1   3   3    15298.69    20313.09   1073.09 o 
   2   3   3     8137.50     9617.91    637.15 o 
   3   3   3     1319.76     1641.68     96.55 o 
   4   3   3     3495.32     3939.55    225.95 o 
   5   3   3      148.08      152.66     15.32 o 
   6   3   3      222.04      275.61     23.16 o 
   7   3   3      743.49      734.19     52.58 o 
   8   3   3       21.51       -5.97     24.64 o 
   9   3   3       14.59       19.65     28.93 o 
  10   3   3        2.68      -15.35     30.54 o 
 -11   4   3       44.48       52.12     48.74 o 
 -10   4   3       24.11       52.49     35.62 o 
  -9   4   3      180.26      230.02     38.76 o 
  -8   4   3      413.24      453.51     80.73 o 
  -7   4   3      234.60      265.34     42.89 o 
  -6   4   3      605.90      676.25     50.75 o 
  -5   4   3     1033.01     1057.13    108.90 o 
  -4   4   3     4873.57     5091.83    518.49 o 
  -3   4   3     9409.24     9189.69    661.49 o 
  -2   4   3     5951.23     4790.54    317.37 o 
  -1   4   3    15132.18    13222.11   1048.28 o 
   0   4   3    14768.18    15381.21    664.35 o 
   1   4   3     3304.43     3838.55    186.17 o 
   2   4   3     2473.86     3023.29    219.46 o 
   3   4   3      761.50      984.43     82.10 o 
   4   4   3     1549.65     1956.06    158.84 o 
   5   4   3     1283.27     1402.05     91.19 o 
   6   4   3     1045.70     1104.96    113.29 o 
   7   4   3      207.51      205.87     35.09 o 
   8   4   3      827.65      780.40     92.77 o 
   9   4   3      477.11      554.72     62.80 o 
  10   4   3      405.39      344.03     40.23 o 
 -11   5   3        9.03       -4.50     46.12 o 
 -10   5   3      125.77      127.86     42.37 o 
  -9   5   3       26.00       33.73     22.20 o 
  -8   5   3        0.41       -3.07     18.21 o 
  -7   5   3      565.55      627.32     69.90 o 
  -6   5   3      273.81      290.67     42.67 o 
  -5   5   3       45.93       96.80     39.77 o 
  -4   5   3     1707.03     1380.81    108.86 o 
  -3   5   3     7385.81     6984.40    566.79 o 
  -2   5   3    12952.01    10786.00    787.82 o 
  -1   5   3      163.26      193.96     14.15 o 
   0   5   3      558.48      462.46     14.46 o 
   1   5   3     2188.62     2517.76    103.59 o 
   2   5   3       93.81      122.59      9.78 o 
   3   5   3      109.73      150.86     13.21 o 
   4   5   3     1880.94     2261.43    153.93 o 
   5   5   3      497.82      466.63     48.39 o 
   6   5   3     2844.78     2811.43    393.64 o 
   7   5   3       28.64       20.12     23.96 o 
   8   5   3      771.92      713.37     70.83 o 
   9   5   3      345.11      358.14     36.60 o 
  10   5   3       47.08       32.23     32.72 o 
 -11   6   3      107.83      106.11     54.37 o 
 -10   6   3        8.19      -27.37     33.00 o 
  -9   6   3     1334.35     1661.89    228.43 o 
  -8   6   3       58.32       76.32     21.39 o 
  -7   6   3     4007.52     4494.93    515.33 o 
  -6   6   3      242.66      254.88     35.11 o 
  -5   6   3     1569.45     1765.05    225.95 o 
  -4   6   3     2104.17     2092.07    160.73 o 
  -3   6   3       31.03       41.65      6.05 o 
  -2   6   3     1347.75     1058.17     68.85 o 
  -1   6   3    10116.21     8595.46    503.22 o 
   0   6   3     1805.76     1578.71     64.81 o 
   1   6   3    15102.57    15897.57    493.52 o 
   2   6   3     1028.94     1123.44     79.07 o 
   3   6   3     1411.77     1508.51    131.19 o 
   4   6   3      298.62      319.94     39.24 o 
   5   6   3       46.52       68.90     18.55 o 
   6   6   3       85.12      101.56     22.47 o 
   7   6   3      843.20      841.16    100.16 o 
   8   6   3      610.41      630.43     78.25 o 
   9   6   3      192.93      229.14     35.75 o 
  10   6   3        1.31        6.13     31.64 o 
 -11   7   3        4.05        5.25     51.37 o 
 -10   7   3       91.27       38.25     40.12 o 
  -9   7   3        0.01      -21.16     21.16 o 
  -8   7   3      824.67      926.69    163.63 o 
  -7   7   3      283.60      323.14     46.56 o 
  -6   7   3     1157.94     1254.76    156.30 o 
  -5   7   3     3391.21     3473.79    366.36 o 
  -4   7   3      434.52      412.69     26.81 o 
  -3   7   3     6487.28     5265.92    272.58 o 
  -2   7   3      524.56      496.75     35.65 o 
  -1   7   3     9465.96     8177.02    434.38 o 
   0   7   3      153.16      107.62      8.05 o 
   1   7   3     1875.70     1697.45     55.09 o 
   2   7   3      817.23      870.80     46.98 o 
   3   7   3       63.87      115.21     12.64 o 
   4   7   3      197.40      152.33     19.30 o 
   5   7   3       71.91       85.38     19.98 o 
   6   7   3      947.15      850.59    113.43 o 
   7   7   3     1735.55     1707.42    227.90 o 
   8   7   3       55.60       70.88     28.28 o 
   9   7   3      147.76      125.68     34.18 o 
  10   7   3       59.14       54.98     33.75 o 
 -11   8   3       49.76       68.24     50.99 o 
  -9   8   3       13.66       31.82     24.09 o 
  -8   8   3     1311.80     1412.20    159.67 o 
  -7   8   3      110.03      105.66     21.16 o 
  -6   8   3       64.02       71.46     19.39 o 
  -5   8   3      545.64      508.32     36.26 o 
  -4   8   3      234.27      227.76     17.36 o 
  -3   8   3     1353.50     1093.95     81.02 o 
  -2   8   3      526.24      489.12     28.29 o 
  -1   8   3     2438.37     2046.85    105.74 o 
   0   8   3     6631.88     6394.28    205.01 o 
   1   8   3       82.42       81.64      8.19 o 
   2   8   3      737.34      794.40     36.98 o 
   3   8   3      934.05      884.20     60.82 o 
   4   8   3     1342.24     1412.12    115.43 o 
   5   8   3     4989.51     4929.80    658.13 o 
   6   8   3       61.85       67.97     22.76 o 
   7   8   3      823.16      729.57     84.73 o 
   8   8   3        0.20       22.53     25.43 o 
   9   8   3       33.27       14.06     41.58 o 
  10   8   3       16.34        2.19     32.11 o 
  -9   9   3       17.65       29.50     24.46 o 
  -8   9   3     1588.53     1662.37    188.47 o 
  -7   9   3      127.80      136.29     23.29 o 
  -6   9   3     1599.87     1565.57     84.72 o 
  -5   9   3       13.58        4.67     14.10 o 
  -4   9   3      912.23      884.80     30.01 o 
  -3   9   3     3447.28     2887.19    180.33 o 
  -2   9   3     5377.97     4942.00    222.11 o 
  -1   9   3      424.44      329.64     13.68 o 
   0   9   3     7198.94     6599.41    174.94 o 
   1   9   3      863.74      752.70     27.32 o 
   2   9   3     3691.18     3470.47    123.72 o 
   3   9   3        2.26       -1.84     14.90 o 
   4   9   3      623.69      599.44     78.45 o 
   5   9   3      391.11      304.62     33.89 o 
   6   9   3      115.54      106.40     25.55 o 
   7   9   3      122.73      100.66     28.14 o 
   8   9   3      205.48      230.73     37.33 o 
   9   9   3       12.87      -11.27     31.46 o 
 -10  10   3      142.57      194.60     57.37 o 
  -9  10   3      416.21      453.37     45.86 o 
  -8  10   3        0.91        7.18     22.49 o 
  -7  10   3      135.36      138.53     23.83 o 
  -6  10   3        5.81       10.60     17.27 o 
  -5  10   3      188.11      174.71     21.14 o 
  -4  10   3     1280.70     1075.43     40.37 o 
  -3  10   3      934.92      785.67     51.24 o 
  -2  10   3     1447.40     1292.40     85.08 o 
  -1  10   3     6682.82     6120.00    233.11 o 
   0  10   3     1522.19     1372.55     38.75 o 
   1  10   3     1733.35     1565.01     62.10 o 
   2  10   3     1768.50     1649.29     91.18 o 
   3  10   3      328.26      326.69     24.64 o 
   4  10   3      345.50      406.13     45.35 o 
   5  10   3      313.90      284.73     28.78 o 
   6  10   3      401.83      407.32     86.20 o 
   7  10   3       52.98       63.04     29.56 o 
   8  10   3        5.34      -22.59     29.00 o 
   9  10   3        4.43        5.02     32.30 o 
 -10  11   3       36.00       32.62     54.37 o 
  -9  11   3       18.57       47.23     30.78 o 
  -8  11   3        7.23       -2.47     22.07 o 
  -7  11   3       22.23       33.37     21.41 o 
  -6  11   3       26.24       32.55     19.85 o 
  -5  11   3       27.15       22.22     17.48 o 
  -4  11   3      499.23      449.20     23.22 o 
  -3  11   3      484.35      450.48     25.27 o 
  -2  11   3      194.34      159.29     14.81 o 
  -1  11   3       11.16        5.16      8.84 o 
   0  11   3      307.38      349.21     18.51 o 
   1  11   3       49.32       47.88     15.59 o 
   2  11   3     1012.12      883.62     76.92 o 
   3  11   3      569.74      498.12     46.79 o 
   4  11   3     1913.61     1683.06    143.02 o 
   5  11   3        1.33        2.50     22.24 o 
   6  11   3      766.05      746.97    113.40 o 
   7  11   3       14.84       22.73     27.70 o 
   8  11   3      254.21      283.41     39.05 o 
   9  11   3        4.99       11.45     33.73 o 
  -9  12   3      620.57      622.54     51.87 o 
  -8  12   3      312.22      306.08     32.11 o 
  -7  12   3      566.44      584.87     87.66 o 
  -6  12   3        4.32        5.01     19.69 o 
  -5  12   3     1804.10     1702.97    132.11 o 
  -4  12   3      500.66      451.96     34.87 o 
  -3  12   3       92.55       82.19     15.14 o 
  -2  12   3     1749.25     1566.15     52.12 o 
  -1  12   3     1045.88      948.07     32.20 o 
   0  12   3     2444.04     2254.41     85.02 o 
   1  12   3      372.67      359.34     25.32 o 
   2  12   3       21.06        0.05     16.71 o 
   3  12   3      932.76      923.34     86.12 o 
   4  12   3      340.59      327.12     28.72 o 
   5  12   3       38.17       32.37     24.70 o 
   6  12   3      141.13      107.52     27.23 o 
   7  12   3        2.22        9.51     27.02 o 
   8  12   3       13.84       45.64     30.99 o 
  -9  13   3       31.32        0.00     43.87 o 
  -8  13   3      482.52      571.72     65.15 o 
  -7  13   3      313.14      349.50     62.89 o 
  -6  13   3      115.28      153.91     21.59 o 
  -5  13   3      428.44      453.79     32.88 o 
  -4  13   3       45.26       33.06     16.11 o 
  -3  13   3      694.40      653.82     44.43 o 
  -2  13   3      523.93      514.34     32.04 o 
  -1  13   3      686.11      695.84     31.23 o 
   0  13   3     1469.64     1575.04    122.17 o 
   1  13   3      203.34      206.34     22.29 o 
   2  13   3      761.37      729.90     60.30 o 
   3  13   3       21.65       26.31     20.69 o 
   4  13   3       14.96        9.83     21.13 o 
   5  13   3      139.94      127.31     28.62 o 
   6  13   3       25.65       16.10     25.37 o 
   7  13   3      267.36      242.81     40.96 o 
   8  13   3      267.77      229.66     38.59 o 
  -9  14   3        2.06       38.12     34.50 o 
  -8  14   3       65.35       80.87     24.35 o 
  -7  14   3      100.01       96.02     23.69 o 
  -6  14   3       54.25       61.81     20.73 o 
  -5  14   3      230.83      256.07     24.16 o 
  -4  14   3      216.48      213.46     21.47 o 
  -3  14   3      631.93      654.15     29.89 o 
  -2  14   3        3.91       -0.33     14.43 o 
  -1  14   3      937.62      961.37     35.18 o 
   0  14   3       23.20       14.70     24.85 o 
   1  14   3       11.37       12.65     18.18 o 
   2  14   3        6.50       -0.03     21.22 o 
   3  14   3      431.12      391.90     43.55 o 
   4  14   3       14.82        2.56     22.21 o 
   5  14   3      641.31      670.97     61.46 o 
   6  14   3       51.89       69.05     29.32 o 
   7  14   3      346.17      404.14     62.38 o 
   8  14   3        2.44       -3.16     31.10 o 
  -8  15   3      182.25      222.17     36.54 o 
  -7  15   3       12.09       -2.03     21.91 o 
  -6  15   3      334.33      398.40     55.96 o 
  -5  15   3      326.78      323.95     29.34 o 
  -4  15   3      160.01      167.30     22.08 o 
  -3  15   3       35.39       28.47     17.64 o 
  -2  15   3       35.84        9.73     19.39 o 
  -1  15   3      492.34      470.49     39.85 o 
   0  15   3      458.50      505.78     65.05 o 
   1  15   3      207.55      213.78     33.19 o 
   2  15   3      368.35      423.47     43.80 o 
   3  15   3       39.49       61.70     27.45 o 
   4  15   3        7.19        7.73     23.74 o 
   5  15   3       83.14       80.02     29.21 o 
   6  15   3        0.58       -2.23     29.67 o 
   7  15   3       73.28      109.66     33.80 o 
  -8  16   3        8.09       24.91     24.98 o 
  -7  16   3      269.82      327.58     41.94 o 
  -6  16   3       66.70       84.87     23.67 o 
  -5  16   3      393.42      457.86     37.87 o 
  -4  16   3      123.72      138.37     23.31 o 
  -3  16   3        6.47       15.35     21.45 o 
  -2  16   3      273.63      228.83     36.44 o 
  -1  16   3      359.31      425.08     41.89 o 
   0  16   3       95.09      127.59     30.82 o 
   1  16   3      146.28      234.11     41.81 o 
   2  16   3       97.60      114.17     60.93 o 
   3  16   3      122.37      144.70     27.60 o 
   4  16   3        0.29        0.86     27.18 o 
   5  16   3        0.03      -22.10     28.52 o 
   6  16   3       57.19       58.15     31.81 o 
   7  16   3        5.58      -14.38     41.69 o 
  -7  17   3      140.39      201.45     32.98 o 
  -6  17   3        3.73      -14.53     21.91 o 
  -5  17   3       71.12       77.27     30.85 o 
  -4  17   3      195.09      218.64     31.06 o 
  -3  17   3        0.66        4.22     31.81 o 
  -2  17   3        6.95       10.91     30.24 o 
  -1  17   3       13.05      -31.29     31.29 o 
   0  17   3       67.84       92.00     40.68 o 
   1  17   3        0.00      -22.99     32.23 o 
   2  17   3       41.81       53.03     31.76 o 
   3  17   3       24.10       34.68     26.70 o 
   4  17   3      380.27      450.81     84.20 o 
   5  17   3      143.52      158.11     36.53 o 
   6  17   3      143.19      156.60     36.58 o 
  -6  18   3        1.05       -4.13     28.52 o 
  -5  18   3        9.09      -10.29     26.24 o 
  -4  18   3       70.70       66.08     28.16 o 
  -3  18   3      114.45      122.07     55.12 o 
  -2  18   3      257.30      305.71     44.80 o 
  -1  18   3      134.46      129.08     37.28 o 
   0  18   3       39.76       64.72     37.07 o 
   1  18   3       67.90       53.99     38.01 o 
   2  18   3      152.64      190.61     40.54 o 
   3  18   3        0.57      -27.71     35.66 o 
   4  18   3        0.76       10.30     30.52 o 
   5  18   3        4.07       19.95     32.34 o 
  -5  19   3        9.20       -5.21     29.00 o 
  -4  19   3        0.95       -5.06     36.98 o 
  -3  19   3        0.60      -27.22     36.18 o 
  -2  19   3        3.49      -15.44     36.71 o 
  -1  19   3        1.06       -2.87     36.54 o 
   0  19   3      131.39      155.89     41.20 o 
   1  19   3       34.21       45.99     39.33 o 
   2  19   3      173.75      197.09     46.31 o 
   3  19   3        0.60      -17.69     36.81 o 
   4  19   3        1.45       -0.94     40.45 o 
  -4  20   3        4.56      -37.48     37.48 o 
  -3  20   3        4.14      -22.90     38.88 o 
  -2  20   3       28.35        0.31     37.75 o 
  -1  20   3       13.10       21.49     41.15 o 
   0  20   3       24.28       27.75     41.53 o 
   1  20   3       20.78        0.57     40.74 o 
   2  20   3        4.02      -23.12     54.56 o 
   3  20   3       43.81       55.53     40.98 o 
  -2  21   3        1.59       36.91     43.51 o 
  -1  21   3       78.80      115.92     46.66 o 
   0  21   3       12.14       19.66     41.43 o 
   1  21   3        9.96        7.87     60.37 o 
 -10   0   4      201.21      173.23     49.12 o 
  -8   0   4      441.95      441.03     61.53 o 
  -6   0   4     3692.66     3768.28    618.29 o 
  -4   0   4    21940.14    24172.53   4346.67 o 
  -2   0   4    21361.54    20137.10    824.33 o 
   0   0   4     1750.76     2263.92    116.05 o 
   2   0   4      140.59      140.13     14.84 o 
   4   0   4    22179.23    25484.70   1865.58 o 
   6   0   4     1271.71     1294.23    127.86 o 
   8   0   4       32.99       17.79     30.18 o 
  10   0   4       44.18      -11.62     63.37 o 
 -10   1   4      315.16      288.34     57.37 o 
  -9   1   4      704.24      659.63     90.36 o 
  -8   1   4      288.61      331.47     31.87 o 
  -7   1   4      348.39      426.14     54.16 o 
  -6   1   4      329.65      403.01     38.59 o 
  -5   1   4     1653.43     1741.60    172.18 o 
  -4   1   4     7905.33    10119.87   1183.44 o 
  -3   1   4      357.82      383.36     40.77 o 
  -2   1   4    14053.88    13966.84    570.11 o 
  -1   1   4     5342.56     5996.34    244.68 o 
   0   1   4     7193.80     9307.38    317.36 o 
   1   1   4     2048.12     2813.63     71.28 o 
   2   1   4     2646.81     3059.07     94.71 o 
   3   1   4     2149.52     2488.24     85.39 o 
   4   1   4      666.17      825.80     31.50 o 
   5   1   4       48.20       55.42     14.51 o 
   6   1   4      887.51      909.05     37.19 o 
   7   1   4      697.58      662.71     32.14 o 
   8   1   4      710.66      666.97     49.65 o 
   9   1   4      337.20      283.94     35.13 o 
  10   1   4      225.97      216.49     49.22 o 
 -11   2   4       73.76       66.37     51.37 o 
 -10   2   4      318.47      313.09     47.24 o 
  -9   2   4      337.81      323.58     44.24 o 
  -8   2   4      124.32      154.90     22.51 o 
  -7   2   4     1141.01     1225.11    137.88 o 
  -6   2   4      237.40      248.54     30.65 o 
  -5   2   4      502.62      704.26     79.64 o 
  -4   2   4     5029.00     6211.48    676.77 o 
  -3   2   4     2196.25     2215.93    173.53 o 
  -2   2   4       89.13       88.74      6.76 o 
  -1   2   4     3276.20     3245.10    260.00 o 
   0   2   4      344.39      432.87     11.57 o 
   1   2   4    11674.09    15802.70    609.50 o 
   2   2   4      199.85      246.29     13.98 o 
   3   2   4     1456.31     1500.10     72.22 o 
   4   2   4     2903.33     3091.30    166.02 o 
   5   2   4      108.46      116.05     18.62 o 
   6   2   4       94.99      110.93     18.77 o 
   7   2   4        1.49        3.32     18.85 o 
   8   2   4      300.42      220.69     31.93 o 
   9   2   4        6.48       -4.62     28.98 o 
  10   2   4       14.57       20.48     43.66 o 
 -11   3   4       12.20       -2.25     49.12 o 
 -10   3   4       69.86       40.49     34.12 o 
  -9   3   4        0.97        5.62     28.12 o 
  -8   3   4      150.58      184.91     26.50 o 
  -7   3   4     1916.05     2201.91    250.14 o 
  -6   3   4      230.80      274.49     31.20 o 
  -5   3   4    15897.91    17040.60   1630.02 o 
  -4   3   4     1461.49     1544.59    137.50 o 
  -3   3   4    16004.04    15281.78   1405.11 o 
  -2   3   4     1080.71     1033.83     52.37 o 
  -1   3   4     5954.35     5755.28    399.69 o 
   0   3   4     5601.00     7182.37    113.66 o 
   1   3   4    13296.05    17167.41    906.24 o 
   2   3   4       14.17       17.02      8.42 o 
   3   3   4    17821.19    21311.29   1274.52 o 
   4   3   4      222.82      230.53     22.24 o 
   5   3   4     3072.52     3171.93    189.37 o 
   6   3   4      116.54      115.59     18.01 o 
   7   3   4     1736.88     1776.89     70.70 o 
   8   3   4      153.75      171.73     29.86 o 
   9   3   4       21.35       21.94     29.21 o 
  10   3   4        1.44       30.37     33.35 o 
 -11   4   4      381.24      450.81     59.06 o 
 -10   4   4      424.11      273.72     47.62 o 
  -9   4   4      316.34      274.84     44.62 o 
  -8   4   4       16.10       27.86     18.03 o 
  -7   4   4      289.71      386.04     71.09 o 
  -6   4   4      107.96      152.20     21.78 o 
  -5   4   4      125.54      139.91     10.60 o 
  -4   4   4     2275.21     2045.04    180.54 o 
  -3   4   4     4318.11     4299.15    424.58 o 
  -2   4   4     4693.82     3938.70    255.29 o 
  -1   4   4      169.49      122.40      8.95 o 
   0   4   4       10.26       10.50      5.52 o 
   1   4   4    10416.90    12822.23    751.51 o 
   2   4   4      319.34      328.65     15.86 o 
   3   4   4     1273.20     1523.28    112.46 o 
   4   4   4     1825.75     1978.00    156.14 o 
   5   4   4      820.46      843.47     71.60 o 
   6   4   4      218.31      240.61     37.53 o 
   7   4   4       79.82       29.71     24.97 o 
   8   4   4       66.39       44.68     26.93 o 
   9   4   4       34.81       51.07     30.54 o 
  10   4   4        1.19        9.69     33.23 o 
 -11   5   4      592.46      548.41     62.05 o 
 -10   5   4        3.47       -3.37     33.00 o 
  -9   5   4     1346.36     1047.24     70.49 o 
  -8   5   4      598.71      601.08     91.46 o 
  -7   5   4      879.65     1063.73    161.91 o 
  -6   5   4      795.43      790.05    127.88 o 
  -5   5   4       44.69       54.43      7.50 o 
  -4   5   4      179.89      232.89     20.35 o 
  -3   5   4     1600.22     1415.47     83.88 o 
  -2   5   4       94.69       95.36     10.26 o 
  -1   5   4     2318.21     1923.19    103.26 o 
   0   5   4      118.80      170.60      9.16 o 
   1   5   4     1601.38     1668.60     72.79 o 
   2   5   4      191.73      238.60     21.66 o 
   3   5   4       16.47       16.99     11.18 o 
   4   5   4      460.37      516.16     54.61 o 
   5   5   4      460.47      510.69     56.88 o 
   6   5   4      632.14      550.29     57.50 o 
   7   5   4        8.60       24.71     24.47 o 
   8   5   4        5.01        5.69     27.60 o 
   9   5   4        7.77        5.34     30.36 o 
  10   5   4        6.40       -1.72     33.33 o 
 -11   6   4        2.71      -18.36     29.76 o 
 -10   6   4       10.97       -9.00     32.62 o 
  -9   6   4      186.73      127.86     40.12 o 
  -8   6   4      124.84      149.87     33.79 o 
  -7   6   4        0.00       13.27     16.92 o 
  -6   6   4     2923.01     3017.03    431.86 o 
  -5   6   4     1407.44     1365.90    101.91 o 
  -4   6   4     6471.94     6108.84    520.20 o 
  -3   6   4      528.42      458.42     13.13 o 
  -2   6   4     7708.38     6360.48    381.76 o 
  -1   6   4      528.38      518.60     20.36 o 
   0   6   4      245.26      289.54     19.71 o 
   1   6   4     3206.77     3838.40    122.04 o 
   2   6   4     8171.87     9671.78    672.17 o 
   3   6   4      794.06      948.45     99.04 o 
   4   6   4    10731.10    13288.36   1026.32 o 
   5   6   4       73.71       78.32     21.87 o 
   6   6   4     3143.61     2949.80    350.34 o 
   7   6   4       55.60       46.01     25.46 o 
   8   6   4       28.66       40.53     27.02 o 
   9   6   4      222.76      231.08     35.82 o 
  10   6   4       10.14       50.47     35.82 o 
 -11   7   4        6.31        3.00     52.12 o 
 -10   7   4      641.91      581.93     65.62 o 
  -9   7   4        3.16       16.50     34.12 o 
  -8   7   4      104.70      148.72     38.74 o 
  -7   7   4      132.35      129.04     20.94 o 
  -6   7   4      112.52      121.92     16.45 o 
  -5   7   4      332.71      305.29     21.95 o 
  -4   7   4      114.83      119.45     12.18 o 
  -3   7   4     1481.46     1225.92     52.51 o 
  -2   7   4     8735.76     7588.22    374.59 o 
  -1   7   4     1769.07     1686.65     81.58 o 
   0   7   4     1140.52      850.56     33.09 o 
   1   7   4     1842.25     1814.83     64.66 o 
   2   7   4     1421.06     1586.31    117.71 o 
   3   7   4     4117.93     4665.64    442.48 o 
   4   7   4      496.19      444.08     46.08 o 
   5   7   4     3153.91     3223.82    355.09 o 
   6   7   4        0.28       -0.02     22.94 o 
   7   7   4        5.97       14.79     24.67 o 
   8   7   4      106.32       78.47     29.91 o 
   9   7   4       54.74       20.73     32.76 o 
  10   7   4       59.93       76.10     35.83 o 
 -11   8   4        8.67      -16.87     54.37 o 
 -10   8   4      383.57      385.23    102.55 o 
  -9   8   4       37.66        6.75     35.62 o 
  -8   8   4      742.09      808.58    137.23 o 
  -7   8   4      674.72      678.90     80.99 o 
  -6   8   4      180.17      187.12     18.64 o 
  -5   8   4       60.52       65.36     13.68 o 
  -4   8   4      617.78      520.29     20.63 o 
  -3   8   4      615.39      533.68     18.98 o 
  -2   8   4      311.32      256.41     12.35 o 
  -1   8   4     1224.85     1128.50     53.31 o 
   0   8   4      266.57      297.66     13.84 o 
   1   8   4       47.04       43.60     10.37 o 
   2   8   4        6.30       12.43     10.19 o 
   3   8   4      275.90      264.57     28.42 o 
   4   8   4       16.67        6.89     16.65 o 
   5   8   4      114.49      100.38     23.00 o 
   6   8   4       41.16       32.12     22.75 o 
   7   8   4      381.74      379.16     56.94 o 
   8   8   4      145.32      139.64     32.52 o 
   9   8   4       10.35       11.47     31.19 o 
 -10   9   4       82.95       61.27     31.63 o 
  -9   9   4      111.71      122.39     34.03 o 
  -8   9   4        9.35       28.36     27.75 o 
  -7   9   4      990.38      908.75     57.69 o 
  -6   9   4      191.93      179.10     18.71 o 
  -5   9   4     3801.98     3495.63     80.31 o 
  -4   9   4      263.56      256.63     17.08 o 
  -3   9   4    10344.56     8802.00    462.67 o 
  -2   9   4        4.64        0.29      7.46 o 
  -1   9   4     1534.61     1383.22     57.82 o 
   0   9   4     1908.11     1739.65     47.34 o 
   1   9   4      204.06      221.00     14.48 o 
   2   9   4      736.80      657.36     22.26 o 
   3   9   4     1155.05     1103.38     89.59 o 
   4   9   4      681.61      688.55     63.49 o 
   5   9   4     2077.46     1989.09    247.27 o 
   6   9   4       10.68       16.61     22.58 o 
   7   9   4      121.68      165.18     30.13 o 
   8   9   4        4.00       27.42     29.96 o 
   9   9   4       36.31       44.34     32.03 o 
 -10  10   4       34.96       15.65     33.51 o 
  -9  10   4       58.89       97.43     32.36 o 
  -8  10   4      113.78      132.77     25.21 o 
  -7  10   4       39.26       43.03     18.36 o 
  -6  10   4      463.61      465.86     26.13 o 
  -5  10   4     1909.48     1649.71     76.15 o 
  -4  10   4     1430.61     1227.65     64.29 o 
  -3  10   4     2702.48     2290.65    104.45 o 
  -2  10   4     1403.56     1221.80     62.94 o 
  -1  10   4     2611.96     2273.26     98.87 o 
   0  10   4       95.82       88.69     10.80 o 
   1  10   4     2721.24     2658.71     86.61 o 
   2  10   4      399.44      365.92     27.49 o 
   3  10   4        8.58        5.46     17.77 o 
   4  10   4       75.02       65.00     22.27 o 
   5  10   4       11.11       22.03     23.54 o 
   6  10   4      551.41      638.67     58.01 o 
   7  10   4      291.37      342.99     37.80 o 
   8  10   4       59.26       61.25     31.92 o 
   9  10   4      127.00      148.11     37.99 o 
 -10  11   4        9.93       -7.03     32.69 o 
  -9  11   4      142.03      134.07     37.01 o 
  -8  11   4       67.76       57.19     24.76 o 
  -7  11   4      102.91      135.09     22.75 o 
  -6  11   4       67.41       83.63     18.49 o 
  -5  11   4       54.24       57.72     16.20 o 
  -4  11   4      108.64       97.13     15.49 o 
  -3  11   4      264.39      248.93     21.85 o 
  -2  11   4      663.05      543.47     22.29 o 
  -1  11   4        5.55       12.35      9.54 o 
   0  11   4       14.89        4.94      9.46 o 
   1  11   4      106.49      118.21     17.83 o 
   2  11   4      125.46      121.49     19.97 o 
   3  11   4      700.26      632.55     59.03 o 
   4  11   4      272.32      256.95     26.65 o 
   5  11   4      108.98       99.71     25.81 o 
   6  11   4      105.51       97.48     29.60 o 
   7  11   4      313.82      287.05     36.55 o 
   8  11   4        0.03       20.24     32.89 o 
  -9  12   4       40.22       30.01     34.49 o 
  -8  12   4        4.53       15.12     24.18 o 
  -7  12   4        2.71       22.10     18.93 o 
  -6  12   4      747.91      771.32     47.41 o 
  -5  12   4        0.64        5.24     15.77 o 
  -4  12   4     1416.72     1236.69     81.11 o 
  -3  12   4      779.91      677.91     68.14 o 
  -2  12   4     1693.99     1540.34     76.69 o 
  -1  12   4     1389.62     1411.70     39.07 o 
   0  12   4       38.72       32.69     11.13 o 
   1  12   4      139.49      122.78     20.04 o 
   2  12   4     2075.11     1999.14    116.42 o 
   3  12   4       34.63       33.94     20.41 o 
   4  12   4     1904.40     1697.73    159.71 o 
   5  12   4        5.65        7.00     24.04 o 
   6  12   4      862.97      855.51    128.12 o 
   7  12   4       47.40       58.49     31.94 o 
   8  12   4      154.14      155.23     37.27 o 
  -9  13   4       16.41       -0.39     32.91 o 
  -8  13   4      275.32      360.35     33.41 o 
  -7  13   4       78.58       78.33     20.88 o 
  -6  13   4        4.57       18.39     17.75 o 
  -5  13   4       54.41       59.95     18.10 o 
  -4  13   4      408.70      383.45     27.49 o 
  -3  13   4      652.32      685.25     27.90 o 
  -2  13   4     1315.47     1243.17     55.69 o 
  -1  13   4      142.91      156.53     17.05 o 
   0  13   4      893.46      968.63     64.57 o 
   1  13   4       75.08       71.85     19.26 o 
   2  13   4       40.19       47.52     21.07 o 
   3  13   4      782.15      790.65     75.33 o 
   4  13   4      508.37      510.43     35.44 o 
   5  13   4      464.99      441.00     39.93 o 
   6  13   4        9.43        5.83     29.00 o 
   7  13   4       19.49       14.44     30.01 o 
   8  13   4        4.39        3.35     33.35 o 
  -9  14   4       17.76       14.62     56.62 o 
  -8  14   4      358.42      399.69     36.35 o 
  -7  14   4       28.84       23.48     20.68 o 
  -6  14   4       21.40       19.45     19.21 o 
  -5  14   4      139.96      170.42     21.35 o 
  -4  14   4        0.07       -4.01     16.69 o 
  -3  14   4       12.20       11.12     15.94 o 
  -2  14   4      310.84      300.90     21.83 o 
  -1  14   4       42.02       65.03     26.91 o 
   0  14   4      539.54      561.49     88.49 o 
   1  14   4       40.14       17.79     20.20 o 
   2  14   4        0.21      -19.58     19.58 o 
   3  14   4       51.81       68.88     23.95 o 
   4  14   4      153.51      138.03     29.05 o 
   5  14   4       10.25      -13.85     25.76 o 
   6  14   4       22.09        4.07     28.19 o 
   7  14   4       11.09      -14.54     30.53 o 
  -8  15   4        1.41       -3.79     24.65 o 
  -7  15   4        3.53       10.55     21.55 o 
  -6  15   4       13.03        5.99     20.74 o 
  -5  15   4      312.66      375.99     33.18 o 
  -4  15   4        1.25        2.78     18.24 o 
  -3  15   4      485.22      606.48     44.70 o 
  -2  15   4       13.12      -15.78     18.96 o 
  -1  15   4       18.04       46.75     28.90 o 
   0  15   4       46.12       59.09     28.29 o 
   1  15   4        1.73       16.23     28.74 o 
   2  15   4      234.10      296.34     39.48 o 
   3  15   4      197.43      224.03     33.01 o 
   4  15   4       31.45       35.56     25.84 o 
   5  15   4      392.91      404.75     50.07 o 
   6  15   4        3.99      -14.38     29.17 o 
   7  15   4        4.45        8.60     31.67 o 
  -7  16   4       14.05       30.79     25.51 o 
  -6  16   4      295.62      374.76     68.57 o 
  -5  16   4       85.33       81.22     23.04 o 
  -4  16   4      581.67      641.06     42.16 o 
  -3  16   4      208.99      210.03     27.54 o 
  -2  16   4       37.77       47.85     30.87 o 
  -1  16   4      778.49      870.32     81.36 o 
   0  16   4       30.20       20.50     31.01 o 
   1  16   4      131.20      158.62     49.87 o 
   2  16   4      765.25      897.66     84.66 o 
   3  16   4      173.68      178.58     41.91 o 
   4  16   4      135.46      150.19     32.04 o 
   5  16   4        2.66       -6.15     29.74 o 
   6  16   4       58.35       55.65     32.26 o 
  -7  17   4       79.39       50.03     28.12 o 
  -6  17   4        1.45      -20.07     21.86 o 
  -5  17   4        3.47      -16.18     21.27 o 
  -4  17   4       56.47       45.55     27.62 o 
  -3  17   4       57.09       40.29     33.56 o 
  -2  17   4        3.85      -23.90     30.46 o 
  -1  17   4        6.44        1.07     32.44 o 
   0  17   4        1.28       11.02     31.08 o 
   1  17   4       26.94        3.00     31.55 o 
   2  17   4       23.95       27.58     36.00 o 
   3  17   4        1.67       -5.92     26.52 o 
   4  17   4       37.12       42.55     29.42 o 
   5  17   4        7.73        6.04     29.88 o 
   6  17   4       13.78       21.75     59.99 o 
  -6  18   4       11.55      -11.02     23.23 o 
  -5  18   4       44.68       11.17     34.18 o 
  -4  18   4      105.96      126.45     38.54 o 
  -3  18   4        5.15      -26.82     33.06 o 
  -2  18   4      128.87      126.57     49.68 o 
  -1  18   4       69.21       82.37     37.62 o 
   0  18   4      167.45      198.60     54.74 o 
   1  18   4       21.36       36.51     33.31 o 
   2  18   4       26.56       22.33     37.74 o 
   3  18   4        0.19      -36.76     37.01 o 
   4  18   4       10.19      -30.22     30.27 o 
   5  18   4        8.72      -14.08     31.43 o 
  -5  19   4      187.56      227.06     89.99 o 
  -4  19   4       93.38      104.93     53.62 o 
  -3  19   4       81.28      107.27     41.65 o 
  -2  19   4       18.81       14.98     35.57 o 
  -1  19   4        6.68      -10.73     37.62 o 
   0  19   4       40.88       62.29     36.40 o 
   1  19   4        9.75       -3.32     37.25 o 
   2  19   4       27.14       27.08     40.78 o 
   3  19   4       44.17       43.85     63.93 o 
   4  19   4        4.04       -0.58     56.81 o 
  -4  20   4       47.63       24.35     42.15 o 
  -3  20   4       58.97       37.06     42.18 o 
  -2  20   4        2.36        3.58     40.14 o 
  -1  20   4       57.51       66.81     44.99 o 
   0  20   4        0.22      -18.50     39.60 o 
   1  20   4        0.83       -3.74     69.93 o 
   2  20   4       21.17       -9.70     41.37 o 
  -1  21   4       18.42       -5.66     43.69 o 
   0  21   4        9.49       -1.87     56.62 o 
  -9   0   5      396.21      381.08     45.56 o 
  -7   0   5      651.42      601.76    111.92 o 
  -5   0   5     2887.11     3059.10    561.43 o 
  -3   0   5     1637.58     1348.98    189.35 o 
  -1   0   5    15883.89    22687.53   2201.54 o 
   1   0   5    11206.44    14335.42    516.50 o 
   3   0   5      360.25      369.35     37.50 o 
   5   0   5      791.90      795.32     39.29 o 
   7   0   5     2035.07     1760.97     63.24 o 
 -10   1   5       78.53       41.99     44.99 o 
  -9   1   5      330.61      320.27     32.71 o 
  -8   1   5      139.19      143.97     16.43 o 
  -7   1   5      284.88      291.88     19.10 o 
  -6   1   5     6550.82     7342.93    790.80 o 
  -5   1   5     1819.19     2255.91    265.75 o 
  -4   1   5     6773.85     8105.76    942.19 o 
  -3   1   5       11.11       20.05      6.61 o 
  -2   1   5     1258.75     1309.55     48.33 o 
  -1   1   5      365.24      447.73     30.98 o 
   0   1   5     1255.21     1476.10     44.70 o 
   1   1   5     4497.78     5550.91     97.31 o 
   2   1   5    12187.06    14623.74    299.34 o 
   3   1   5     1061.13     1056.12     25.37 o 
   4   1   5     2162.77     2328.01     51.43 o 
   5   1   5      538.91      496.79     25.25 o 
   6   1   5      176.20      167.50     20.16 o 
   7   1   5       13.41        8.29     20.60 o 
   8   1   5        2.16        3.72     26.23 o 
   9   1   5        3.95        6.70     38.18 o 
  10   1   5       53.78       65.62     63.74 o 
 -11   2   5       10.49       42.74     49.87 o 
 -10   2   5      305.73      298.48     35.67 o 
  -9   2   5      620.47      536.11     65.43 o 
  -8   2   5      157.68      156.99     21.12 o 
  -7   2   5     7527.08     6791.65    571.29 o 
  -6   2   5      232.13      233.01     25.21 o 
  -5   2   5     7996.81     8955.79    944.96 o 
  -4   2   5     1208.01     1360.51    126.99 o 
  -3   2   5     2576.31     2212.99    208.01 o 
  -2   2   5      301.30      233.09     17.08 o 
  -1   2   5      929.64     1067.06     62.59 o 
   0   2   5     3976.98     4773.62    153.75 o 
   1   2   5    14718.71    18591.09    698.85 o 
   2   2   5     7031.71     8663.33    375.48 o 
   3   2   5     1916.21     1951.67     90.54 o 
   4   2   5     1429.27     1471.86     79.50 o 
   5   2   5     2372.02     2354.33    149.15 o 
   6   2   5        1.65      -12.54     16.08 o 
   7   2   5      162.55      190.68     23.94 o 
   8   2   5      314.82      327.75     34.96 o 
   9   2   5       71.12       65.86     32.23 o 
  10   2   5      103.85       99.28     48.31 o 
 -11   3   5       57.57       36.75     50.99 o 
 -10   3   5       62.12       67.47     28.21 o 
  -9   3   5       46.65       47.46     25.30 o 
  -8   3   5      295.89      269.54     28.99 o 
  -7   3   5       14.47       33.32     12.65 o 
  -6   3   5       52.56       45.99      8.98 o 
  -5   3   5       78.72       81.24     12.49 o 
  -4   3   5       41.21       45.07      6.30 o 
  -3   3   5        5.09       24.61      5.30 o 
  -2   3   5     8372.82     7495.63    481.19 o 
  -1   3   5      135.71      166.63     13.03 o 
   0   3   5     2699.33     3098.93     74.75 o 
   1   3   5      471.66      545.14     30.85 o 
   2   3   5     2377.79     3012.51    151.43 o 
   3   3   5      152.43      197.39     15.24 o 
   4   3   5       45.38       54.73     14.03 o 
   5   3   5       50.43       51.33     16.83 o 
   6   3   5     2581.20     2522.47    145.42 o 
   7   3   5      198.93      183.27     29.33 o 
   8   3   5      703.88      630.45     44.38 o 
   9   3   5       27.76       20.34     32.03 o 
  10   3   5      165.52      158.70     47.43 o 
 -11   4   5      131.18      133.53     34.43 o 
 -10   4   5      463.06      375.11     61.87 o 
  -9   4   5       24.98       16.27     24.07 o 
  -8   4   5     2818.75     2284.57    352.83 o 
  -7   4   5     2139.60     2364.36    313.81 o 
  -6   4   5        7.23       15.78      8.21 o 
  -5   4   5     1172.60     1278.68    118.50 o 
  -4   4   5      121.35      155.06     17.75 o 
  -3   4   5     2111.25     2068.19    150.94 o 
  -2   4   5     5368.16     4565.46    282.07 o 
  -1   4   5      531.53      617.20     41.20 o 
   0   4   5     9776.91    11726.27    202.68 o 
   1   4   5     6365.66     7862.31    423.43 o 
   2   4   5     3186.30     3839.66    261.62 o 
   3   4   5     1019.71     1174.34     77.34 o 
   4   4   5     5769.52     6704.73    490.92 o 
   5   4   5       68.87       59.24     16.93 o 
   6   4   5       59.62       72.98     24.02 o 
   7   4   5      148.90      144.88     27.75 o 
   8   4   5       93.14      105.04     30.35 o 
   9   4   5      392.97      385.69     41.15 o 
  10   4   5       34.21        3.76     34.81 o 
 -11   5   5       57.91       73.59     32.31 o 
 -10   5   5        0.46        2.05     27.39 o 
  -9   5   5      343.77      309.67     36.22 o 
  -8   5   5      315.84      324.75     81.74 o 
  -7   5   5      418.25      468.65     70.43 o 
  -6   5   5     2655.91     2904.36    296.04 o 
  -5   5   5      448.96      491.93     31.38 o 
  -4   5   5     5635.22     5329.42    553.92 o 
  -3   5   5      622.25      509.60     20.78 o 
  -2   5   5        5.88       13.32      5.53 o 
  -1   5   5     8522.43     8385.97    353.19 o 
   0   5   5      139.85      180.83     11.24 o 
   1   5   5     4682.61     5533.40    281.91 o 
   2   5   5     1027.61     1148.15     92.11 o 
   3   5   5      931.57      918.14     62.13 o 
   4   5   5     1209.03     1289.13     87.89 o 
   5   5   5     1825.15     1705.42    126.06 o 
   6   5   5        6.44        8.80     22.63 o 
   7   5   5      338.24      414.62     67.59 o 
   8   5   5        7.91       10.88     26.92 o 
   9   5   5        5.69        6.63     32.87 o 
  10   5   5       50.58       53.99     58.87 o 
 -11   6   5        2.12      -11.64     34.87 o 
 -10   6   5      228.51      249.14     37.46 o 
  -9   6   5       33.41       26.53     26.91 o 
  -8   6   5        2.83        3.95     21.32 o 
  -7   6   5      383.49      368.96     45.51 o 
  -6   6   5      132.16      134.16     15.68 o 
  -5   6   5       57.53       38.46     11.27 o 
  -4   6   5     2299.56     1767.88    148.18 o 
  -3   6   5      645.76      532.72     15.46 o 
  -2   6   5     4546.80     4029.82    207.33 o 
  -1   6   5     5792.11     5701.40    196.56 o 
   0   6   5     3647.51     3695.53    153.28 o 
   1   6   5    13190.69    15155.39    653.06 o 
   2   6   5     2084.88     2549.15    165.55 o 
   3   6   5      321.67      349.34     22.08 o 
   4   6   5      250.11      316.31     24.72 o 
   5   6   5      500.72      456.43     72.32 o 
   6   6   5       40.32       41.63     24.48 o 
   7   6   5     1111.66      918.20     98.53 o 
   8   6   5        1.43      -11.29     28.02 o 
   9   6   5      251.26      168.92     37.66 o 
 -11   7   5      123.74      119.59     36.65 o 
 -10   7   5       50.97       96.25     43.31 o 
  -9   7   5      326.78      250.86     42.74 o 
  -8   7   5      289.48      279.36     33.32 o 
  -7   7   5      884.69      888.98     96.34 o 
  -6   7   5     3279.58     3388.47    192.24 o 
  -5   7   5      351.26      324.50     20.67 o 
  -4   7   5     2214.72     1729.36    134.04 o 
  -3   7   5     2824.24     2496.30     72.57 o 
  -2   7   5      171.68      150.35     11.02 o 
  -1   7   5     6402.53     6260.98    199.36 o 
   0   7   5    13335.80    13701.10    513.64 o 
   1   7   5     7583.38     7981.78    310.21 o 
   2   7   5     3179.71     3475.47    246.03 o 
   3   7   5     2398.08     2802.46    238.40 o 
   4   7   5     1730.91     1730.99    192.89 o 
   5   7   5        3.07        7.79     20.79 o 
   6   7   5        4.88       -4.79     23.36 o 
   7   7   5      149.31      133.06     31.42 o 
   8   7   5       32.71       43.01     31.92 o 
   9   7   5       40.27       49.42     35.00 o 
 -11   8   5       84.12       94.75     36.06 o 
 -10   8   5      124.67      131.98     36.67 o 
  -9   8   5      345.94      363.44     74.80 o 
  -8   8   5       48.24       18.29     25.19 o 
  -7   8   5     1685.55     1825.38    196.88 o 
  -6   8   5      332.48      387.65     27.62 o 
  -5   8   5     4668.44     4281.90    241.16 o 
  -4   8   5        1.92       -2.85     10.00 o 
  -3   8   5     3756.23     3121.71    111.38 o 
  -2   8   5      412.85      381.93     15.00 o 
  -1   8   5        0.51       12.26      8.08 o 
   0   8   5      358.64      375.53     15.75 o 
   1   8   5      336.72      273.08     16.70 o 
   2   8   5     1291.85     1418.82     86.10 o 
   3   8   5     2445.10     2364.51    264.44 o 
   4   8   5      461.77      550.72     75.28 o 
   5   8   5      511.32      596.33     67.29 o 
   6   8   5        2.79        8.99     23.54 o 
   7   8   5      234.67      216.51     35.48 o 
   8   8   5       57.63       74.42     35.22 o 
   9   8   5        1.49       11.26     32.91 o 
 -10   9   5       93.63       75.83     31.26 o 
  -9   9   5      144.92      199.33     35.47 o 
  -8   9   5        0.33       -5.24     24.55 o 
  -7   9   5        2.80       -8.73     19.15 o 
  -6   9   5       11.71       14.37     14.43 o 
  -5   9   5      444.10      430.40     25.17 o 
  -4   9   5      337.28      271.36     19.45 o 
  -3   9   5       27.19       29.10     11.01 o 
  -2   9   5     3048.18     2627.54    106.61 o 
  -1   9   5     1984.34     1959.61     49.35 o 
   0   9   5     2854.24     2660.06     89.67 o 
   1   9   5        9.47       16.52     11.91 o 
   2   9   5      266.28      279.76     26.95 o 
   3   9   5     1612.84     1608.74    121.39 o 
   4   9   5       18.82        1.63     20.07 o 
   5   9   5       38.45       43.18     24.91 o 
   6   9   5      398.14      380.73     43.34 o 
   7   9   5      384.36      399.36     38.52 o 
   8   9   5     1244.13     1073.24    142.76 o 
   9   9   5        3.75       11.82     35.48 o 
 -10  10   5       65.13       21.35     33.59 o 
  -9  10   5        0.35       -3.78     26.80 o 
  -8  10   5      552.43      501.74     69.18 o 
  -7  10   5       53.95       57.85     20.75 o 
  -6  10   5      576.30      596.91     27.99 o 
  -5  10   5       10.19       12.74     13.40 o 
  -4  10   5      561.33      497.29     22.93 o 
  -3  10   5        8.92       -1.67     11.35 o 
  -2  10   5      240.31      218.67     13.45 o 
  -1  10   5      495.25      458.06     18.02 o 
   0  10   5     2034.51     2022.63     75.95 o 
   1  10   5      386.10      400.92     20.44 o 
   2  10   5      495.14      448.33     27.55 o 
   3  10   5      162.42      126.79     22.94 o 
   4  10   5      243.17      209.35     29.11 o 
   5  10   5      103.72      112.37     25.96 o 
   6  10   5        6.83        0.35     26.04 o 
   7  10   5      613.38      547.44     83.87 o 
   8  10   5       11.62       29.01     31.64 o 
 -10  11   5        6.30      -30.43     30.43 o 
  -9  11   5        2.41        1.05     31.71 o 
  -8  11   5     1159.06     1068.46    129.92 o 
  -7  11   5      175.07      157.93     24.87 o 
  -6  11   5     2846.28     2878.36     88.55 o 
  -5  11   5      134.57      135.81     18.04 o 
  -4  11   5     2215.70     1977.29    112.85 o 
  -3  11   5     1613.93     1384.59     77.64 o 
  -2  11   5     1218.24     1096.07     53.56 o 
  -1  11   5      976.12      950.30     32.31 o 
   0  11   5      921.21      876.75     33.13 o 
   1  11   5      296.75      300.59     35.38 o 
   2  11   5     1328.01     1193.57     66.79 o 
   3  11   5       49.79       40.66     21.86 o 
   4  11   5     1088.49     1091.08     87.41 o 
   5  11   5        1.02       10.36     24.76 o 
   6  11   5      334.44      359.51     39.31 o 
   7  11   5      228.51      251.09     51.67 o 
   8  11   5        7.68       24.76     33.06 o 
  -9  12   5       66.14       56.19     33.67 o 
  -8  12   5       10.26       -9.70     28.63 o 
  -7  12   5      108.47      103.30     24.11 o 
  -6  12   5       13.53        6.02     17.13 o 
  -5  12   5      750.84      675.55     47.08 o 
  -4  12   5        6.54       -4.02     14.13 o 
  -3  12   5      105.57       92.88     15.77 o 
  -2  12   5      524.56      480.79     32.71 o 
  -1  12   5     1438.77     1505.70     52.69 o 
   0  12   5      102.02      111.76     13.68 o 
   1  12   5      848.80      784.07     47.38 o 
   2  12   5      590.83      595.07     33.94 o 
   3  12   5      921.14      857.96     39.18 o 
   4  12   5      204.16      183.74     34.12 o 
   5  12   5      164.15      122.41     28.07 o 
   6  12   5        3.95        2.20     29.06 o 
   7  12   5       36.54        2.78     31.76 o 
   8  12   5       13.05       16.12     34.72 o 
  -9  13   5       58.49       43.47     33.78 o 
  -8  13   5       17.38        4.56     32.42 o 
  -7  13   5      458.61      474.65     42.15 o 
  -6  13   5       13.28       10.77     18.02 o 
  -5  13   5      161.34      149.54     20.71 o 
  -4  13   5       57.27       34.73     17.04 o 
  -3  13   5      748.11      723.46     56.28 o 
  -2  13   5      118.83      115.85     17.47 o 
  -1  13   5      725.30      791.44     28.93 o 
   0  13   5      748.58      849.31     68.57 o 
   1  13   5      942.76      926.93     70.43 o 
   2  13   5       42.14       58.94     22.53 o 
   3  13   5      229.62      211.06     37.20 o 
   4  13   5      197.99      151.65     29.33 o 
   5  13   5       19.94       53.57     28.92 o 
   6  13   5      185.85      160.65     34.58 o 
   7  13   5       27.96       41.01     31.42 o 
  -8  14   5        0.27       10.71     32.51 o 
  -7  14   5      113.24       75.80     25.52 o 
  -6  14   5       17.94       10.42     19.05 o 
  -5  14   5      933.17      958.46    122.38 o 
  -4  14   5       27.78       40.69     18.53 o 
  -3  14   5      306.78      343.85     24.00 o 
  -2  14   5       34.36       15.20     16.23 o 
  -1  14   5        8.45       -1.34     22.90 o 
   0  14   5        1.15       10.04     24.21 o 
   1  14   5       95.67       99.06     23.30 o 
   2  14   5        4.48       -1.55     21.39 o 
   3  14   5      582.53      588.90     40.51 o 
   4  14   5        5.59       14.48     25.98 o 
   5  14   5       40.46       35.99     29.57 o 
   6  14   5      106.67       88.24     32.82 o 
   7  14   5        7.26       15.20     33.14 o 
  -8  15   5       30.59       36.28     36.29 o 
  -7  15   5       42.51        3.54     24.16 o 
  -6  15   5      117.90      132.12     27.33 o 
  -5  15   5       99.90      107.77     22.72 o 
  -4  15   5        0.04        8.66     18.42 o 
  -3  15   5       99.85      108.15     20.16 o 
  -2  15   5        7.57       -2.09     19.68 o 
  -1  15   5      540.02      620.61     87.93 o 
   0  15   5      296.37      384.43    109.86 o 
   1  15   5      432.53      469.31     95.80 o 
   2  15   5      259.64      279.47     30.42 o 
   3  15   5       88.02       81.44     27.74 o 
   4  15   5       35.49       23.19     26.46 o 
   5  15   5        0.42       -3.35     29.89 o 
   6  15   5        6.28        4.61     32.76 o 
  -7  16   5       46.45       57.05     27.47 o 
  -6  16   5      238.75      285.22     46.78 o 
  -5  16   5      164.10      222.76     26.22 o 
  -4  16   5       65.08       55.85     21.37 o 
  -3  16   5      148.34      139.10     26.32 o 
  -2  16   5       19.39       16.42     31.31 o 
  -1  16   5      398.70      531.90     46.25 o 
   0  16   5      347.51      344.38     94.86 o 
   1  16   5        3.86       -6.55     27.97 o 
   2  16   5      141.09      192.73     31.13 o 
   3  16   5      110.00      149.10     31.26 o 
   4  16   5        3.01      -18.32     26.67 o 
   5  16   5        0.75       -8.09     28.90 o 
   6  16   5       47.74       36.38     32.85 o 
  -7  17   5        1.81      -30.48     34.32 o 
  -6  17   5      196.07      285.96     48.93 o 
  -5  17   5       12.00        4.02     22.38 o 
  -4  17   5      340.12      386.30     34.71 o 
  -3  17   5        1.09      -22.60     30.32 o 
  -2  17   5      106.88      118.81     36.85 o 
  -1  17   5       18.54       60.02     34.86 o 
   0  17   5       25.58       31.23     34.30 o 
   1  17   5        1.37        4.74     34.05 o 
   2  17   5      265.28      366.22     98.43 o 
   3  17   5       28.34        5.24     28.26 o 
   4  17   5       19.98       18.03     30.81 o 
   5  17   5        1.13      -24.77     31.46 o 
  -6  18   5       22.83        6.23     27.05 o 
  -5  18   5       79.39       67.87     28.67 o 
  -4  18   5       46.83       57.26     35.98 o 
  -3  18   5       37.82       45.43     35.50 o 
  -2  18   5       80.57      126.36     39.50 o 
  -1  18   5       51.45       24.84     36.58 o 
   0  18   5       71.91      109.48     39.37 o 
   1  18   5       14.01       39.80     38.20 o 
   2  18   5       34.48       57.47     39.51 o 
   3  18   5       14.32       14.89     39.18 o 
   4  18   5       52.24       55.66     33.28 o 
  -5  19   5       19.46      -21.00     45.74 o 
  -4  19   5       66.97       45.08     38.65 o 
  -3  19   5       27.00       -3.83     37.23 o 
  -2  19   5       11.12      -16.56     38.22 o 
  -1  19   5       18.79       13.96     42.56 o 
   0  19   5       66.96       58.52     41.15 o 
   1  19   5        6.98       20.03     36.65 o 
   2  19   5       17.88      -38.33     38.33 o 
   3  19   5       24.67       37.59     55.68 o 
  -3  20   5      102.72      100.42     43.74 o 
  -2  20   5        1.35      -10.54     39.29 o 
  -1  20   5        6.31        9.24     40.13 o 
   0  20   5        4.41      -30.90     40.46 o 
   1  20   5       21.62       89.57     44.99 o 
   2  20   5        1.84      -26.25     54.37 o 
 -10   0   6        6.45      -29.62     45.37 o 
  -8   0   6       20.36       23.19     19.77 o 
  -6   0   6     4814.14     4041.51    805.96 o 
  -4   0   6      792.45      920.71    204.72 o 
  -2   0   6       17.22       36.56     13.26 o 
   0   0   6     1920.93     2310.54     87.74 o 
   2   0   6       15.23       17.37     15.80 o 
   4   0   6     1652.66     1585.85     49.40 o 
   6   0   6      146.30      173.43     32.41 o 
   8   0   6      126.53      153.41     39.02 o 
 -10   1   6      423.15      463.44     63.74 o 
  -9   1   6      939.83      885.74     75.10 o 
  -8   1   6     1582.61     1377.66    118.04 o 
  -7   1   6      151.55      164.19     15.39 o 
  -6   1   6     1160.60      906.87    109.38 o 
  -5   1   6     1652.16     1349.40    151.86 o 
  -4   1   6      177.29      163.51     13.56 o 
  -3   1   6    15344.64    15568.73    997.32 o 
  -2   1   6      701.27      742.10     21.81 o 
  -1   1   6    15949.31    20184.70    780.14 o 
   0   1   6     9293.79    12191.49    374.10 o 
   1   1   6      702.48      712.18     22.95 o 
   2   1   6     4588.34     5188.91     83.04 o 
   3   1   6      196.89      205.87     16.23 o 
   4   1   6     3131.68     3078.00     71.87 o 
   5   1   6      627.86      639.62     28.21 o 
   6   1   6      589.99      513.78     29.22 o 
   7   1   6     1222.42     1166.84     45.30 o 
   8   1   6       15.82       10.62     29.80 o 
   9   1   6       54.82       94.38     45.68 o 
 -11   2   6       24.49        4.50     50.24 o 
 -10   2   6      550.66      578.56     67.49 o 
  -9   2   6      269.41      265.91     44.81 o 
  -8   2   6      283.79      295.15     33.83 o 
  -7   2   6       57.88       62.54     13.18 o 
  -6   2   6      236.61      217.90     33.28 o 
  -5   2   6      100.31      124.87     16.29 o 
  -4   2   6     4988.94     4589.48    497.39 o 
  -3   2   6       29.99       57.77      9.91 o 
  -2   2   6     7098.84     5653.47    733.07 o 
  -1   2   6     2762.04     3286.46    126.43 o 
   0   2   6     1733.25     1805.71     51.20 o 
   1   2   6     4820.84     6415.55    217.89 o 
   2   2   6      518.35      617.58     34.43 o 
   3   2   6      215.53      213.76     17.21 o 
   4   2   6     3819.39     4181.13    171.02 o 
   5   2   6      830.86      747.48     30.60 o 
   6   2   6      394.05      366.69     26.93 o 
   7   2   6        7.85        7.08     25.98 o 
   8   2   6       77.19       95.55     31.45 o 
   9   2   6       56.99       48.13     34.53 o 
 -11   3   6       12.52       14.25     50.24 o 
 -10   3   6      324.07      334.26     70.49 o 
  -9   3   6      920.37      847.66    158.79 o 
  -8   3   6      527.92      468.71    104.24 o 
  -7   3   6     3357.60     3205.23    345.28 o 
  -6   3   6      889.03      710.48     77.34 o 
  -5   3   6     2854.14     2988.45    348.49 o 
  -4   3   6      375.95      461.29     59.96 o 
  -3   3   6     6284.54     7155.69    490.07 o 
  -2   3   6     1951.71     1932.36    149.22 o 
  -1   3   6     1002.25     1054.91     57.76 o 
   0   3   6      197.01      304.75     15.02 o 
   1   3   6      336.22      393.74     18.02 o 
   2   3   6     2990.47     3638.90    209.88 o 
   3   3   6      175.87      207.98     24.84 o 
   4   3   6     1476.76     1646.33     84.70 o 
   5   3   6        3.47       13.15     16.69 o 
   6   3   6      212.93      200.74     24.10 o 
   7   3   6      166.21      151.77     30.11 o 
   8   3   6      141.23      156.32     34.28 o 
   9   3   6      211.31      141.93     37.13 o 
 -11   4   6        2.62       -0.47     30.18 o 
 -10   4   6      256.84      293.62     49.87 o 
  -9   4   6       87.22      100.80     27.94 o 
  -8   4   6       19.56       55.64     23.83 o 
  -7   4   6      725.52      655.73    122.61 o 
  -6   4   6      197.74      176.67     19.54 o 
  -5   4   6      970.14      998.61    121.91 o 
  -4   4   6     5427.90     4902.89    520.69 o 
  -3   4   6      498.92      486.75     21.92 o 
  -2   4   6    10420.66     9878.28    707.83 o 
  -1   4   6      207.90      186.49     10.12 o 
   0   4   6     3802.71     4301.18    102.72 o 
   1   4   6     1090.97     1248.83     68.95 o 
   2   4   6     3023.66     3522.07    221.03 o 
   3   4   6     3015.93     3382.62    230.28 o 
   4   4   6     4362.50     4733.96    343.77 o 
   5   4   6      353.62      328.18     24.40 o 
   6   4   6      979.95      887.09     70.62 o 
   7   4   6       44.53       29.99     27.62 o 
   8   4   6      199.90      193.88     35.98 o 
   9   4   6       14.85       17.60     34.28 o 
 -11   5   6       22.63       32.45     29.53 o 
 -10   5   6      270.14      277.22     44.81 o 
  -9   5   6      110.43      137.89     29.54 o 
  -8   5   6      205.54      187.98     50.81 o 
  -7   5   6      445.82      343.48     49.87 o 
  -6   5   6     1389.32     1121.71    176.79 o 
  -5   5   6     5203.70     5546.78    704.73 o 
  -4   5   6      323.02      296.41     25.96 o 
  -3   5   6    12262.15    10837.49    182.92 o 
  -2   5   6     1135.65     1135.42     71.67 o 
  -1   5   6    11120.43    10688.78    464.76 o 
   0   5   6       56.30       78.31     11.58 o 
   1   5   6     1728.50     1858.02    101.85 o 
   2   5   6     1362.23     1510.80    116.41 o 
   3   5   6     1357.83     1535.24    103.15 o 
   4   5   6     1106.10     1190.73    112.46 o 
   5   5   6     2158.31     2101.43    197.48 o 
   6   5   6      259.28      283.44     41.80 o 
   7   5   6     2202.23     2115.42    195.30 o 
   8   5   6       35.32       31.62     31.83 o 
   9   5   6      130.86      156.63     38.36 o 
 -11   6   6        1.77       -1.49     29.56 o 
 -10   6   6       86.93       58.39     30.93 o 
  -9   6   6        8.17       32.67     26.91 o 
  -8   6   6     2120.64     1856.14    325.27 o 
  -7   6   6     1300.31     1177.66    179.60 o 
  -6   6   6     3550.85     3082.83    413.39 o 
  -5   6   6       13.67       27.73     14.41 o 
  -4   6   6      342.86      231.41     16.69 o 
  -3   6   6        8.33       14.21      7.35 o 
  -2   6   6      103.15      100.45     11.99 o 
  -1   6   6     1496.77     1377.88     42.60 o 
   0   6   6     2178.47     2359.85     40.70 o 
   1   6   6     1410.28     1503.70     64.19 o 
   2   6   6      297.52      334.61     26.57 o 
   3   6   6      713.31      746.82     54.23 o 
   4   6   6      425.96      443.12     35.56 o 
   5   6   6       42.67       51.39     23.54 o 
   6   6   6        2.06        2.55     25.88 o 
   7   6   6        9.21        4.73     27.19 o 
   8   6   6      148.21       86.40     34.67 o 
   9   6   6        1.05        4.16     33.23 o 
 -11   7   6       42.99       30.34     33.92 o 
 -10   7   6       34.74       36.58     30.45 o 
  -9   7   6      776.98      692.38     92.80 o 
  -8   7   6      390.58      363.23     63.93 o 
  -7   7   6      486.12      478.47    109.67 o 
  -6   7   6      713.11      623.37     84.55 o 
  -5   7   6      136.76      123.77     27.04 o 
  -4   7   6        7.00       -2.81      7.64 o 
  -3   7   6      441.07      372.21     19.53 o 
  -2   7   6      265.95      262.49     13.27 o 
  -1   7   6     2323.76     2266.17     66.22 o 
   0   7   6     9377.60     9271.82    413.50 o 
   1   7   6      254.44      321.54     18.86 o 
   2   7   6      588.69      578.12     39.13 o 
   3   7   6      344.04      335.07     28.25 o 
   4   7   6       71.37       73.44     20.75 o 
   5   7   6       85.05       82.57     24.34 o 
   6   7   6      247.87      250.45     34.20 o 
   7   7   6        6.44       15.43     29.99 o 
   8   7   6      157.56      106.02     34.01 o 
   9   7   6       40.37       29.17     36.29 o 
 -10   8   6       76.23       65.01     32.04 o 
  -9   8   6      722.59      685.03     72.18 o 
  -8   8   6       60.48       51.70     27.98 o 
  -7   8   6      462.99      519.70     59.81 o 
  -6   8   6      164.41      167.87     26.53 o 
  -5   8   6        8.40       10.51     14.70 o 
  -4   8   6     3629.26     3165.65     70.30 o 
  -3   8   6       10.94       15.21      8.80 o 
  -2   8   6     7534.15     6884.62    282.64 o 
  -1   8   6       31.98       22.43      9.42 o 
   0   8   6     2366.25     2338.77    114.60 o 
   1   8   6     3624.55     3755.54     89.62 o 
   2   8   6      143.59      162.90     16.87 o 
   3   8   6     1615.79     1600.34    175.88 o 
   4   8   6      811.09      780.81     62.17 o 
   5   8   6     1470.73     1335.86    107.80 o 
   6   8   6     1265.49     1231.14    115.64 o 
   7   8   6       98.69       79.92     31.08 o 
   8   8   6      400.17      425.58     56.56 o 
   9   8   6        8.41       -7.12     57.74 o 
 -10   9   6      292.97      348.34    116.80 o 
  -9   9   6      120.44      170.23     35.85 o 
  -8   9   6      300.34      236.29     58.68 o 
  -7   9   6      287.44      314.62     69.74 o 
  -6   9   6      277.19      277.48     37.31 o 
  -5   9   6      444.44      429.40     28.00 o 
  -4   9   6      364.85      298.78     18.59 o 
  -3   9   6       20.13       18.10     10.55 o 
  -2   9   6     2323.20     2003.29     79.87 o 
  -1   9   6      550.94      535.06     19.11 o 
   0   9   6     1773.77     1608.33     66.28 o 
   1   9   6      627.40      632.36     24.38 o 
   2   9   6      755.27      700.06     48.55 o 
   3   9   6       56.78       48.88     20.01 o 
   4   9   6      480.02      477.02     46.33 o 
   5   9   6      245.50      250.56     31.54 o 
   6   9   6        1.32      -15.76     24.84 o 
   7   9   6      308.91      334.09     37.25 o 
   8   9   6        4.53       -3.42     32.46 o 
 -10  10   6       25.62       23.15     33.95 o 
  -9  10   6      161.01      169.99     37.28 o 
  -8  10   6      631.86      648.83    109.86 o 
  -7  10   6       57.54       57.25     27.21 o 
  -6  10   6        3.25       13.03     24.68 o 
  -5  10   6      319.96      372.06     25.33 o 
  -4  10   6      171.85      177.43     26.46 o 
  -3  10   6      490.92      385.74     21.03 o 
  -2  10   6     1065.99      977.14     26.32 o 
  -1  10   6      940.85      940.88     42.21 o 
   0  10   6      654.62      655.95     43.82 o 
   1  10   6     1111.16     1051.29     45.84 o 
   2  10   6        4.82       11.46     18.32 o 
   3  10   6     2658.31     2337.76    209.70 o 
   4  10   6        2.81        0.83     23.04 o 
   5  10   6      115.80      111.39     29.21 o 
   6  10   6      592.88      527.17     63.28 o 
   7  10   6        7.14        3.74     30.87 o 
   8  10   6        3.67       -4.72     31.66 o 
 -10  11   6       35.55        4.27     31.10 o 
  -9  11   6       95.49       88.84     36.83 o 
  -8  11   6       40.16       34.05     30.68 o 
  -7  11   6       28.23       22.57     27.30 o 
  -6  11   6      196.61      199.88     25.36 o 
  -5  11   6      640.26      606.52     42.03 o 
  -4  11   6      497.07      458.92     41.57 o 
  -3  11   6     2005.43     1939.86     86.00 o 
  -2  11   6      130.31      131.10     15.86 o 
  -1  11   6     2380.94     2415.48     92.20 o 
   0  11   6        1.12       -0.66     11.25 o 
   1  11   6     1096.47     1122.33     56.01 o 
   2  11   6        2.35       -2.00     19.43 o 
   3  11   6      254.29      209.06     26.66 o 
   4  11   6        3.44       14.16     24.83 o 
   5  11   6      784.89      646.36     45.26 o 
   6  11   6        0.51       -8.83     29.63 o 
   7  11   6       83.65       84.82     35.16 o 
   8  11   6       23.64      -18.75     34.60 o 
  -9  12   6      376.80      380.07     47.43 o 
  -8  12   6      495.23      514.16     53.99 o 
  -7  12   6      804.13      834.97    127.11 o 
  -6  12   6      236.06      219.70     28.45 o 
  -5  12   6        1.25       -7.70     17.76 o 
  -4  12   6        1.30       -5.78     14.47 o 
  -3  12   6       40.95       16.83     14.39 o 
  -2  12   6       27.41       28.28     14.57 o 
  -1  12   6      819.68      784.30     35.64 o 
   0  12   6       11.26       15.77     12.89 o 
   1  12   6     1489.77     1493.63     73.84 o 
   2  12   6      101.88       81.60     22.21 o 
   3  12   6      167.11      209.81     28.43 o 
   4  12   6       17.84       46.80     26.77 o 
   5  12   6      119.06      110.98     30.99 o 
   6  12   6       18.69      -12.80     28.78 o 
   7  12   6       58.74       67.93     34.29 o 
  -9  13   6       75.63       87.53     38.01 o 
  -8  13   6       13.79       23.70     33.38 o 
  -7  13   6      179.11      183.46     35.33 o 
  -6  13   6        7.76        7.46     28.36 o 
  -5  13   6       50.96       68.79     21.20 o 
  -4  13   6       84.30       93.20     18.93 o 
  -3  13   6      331.95      370.05     23.47 o 
  -2  13   6        1.26       -3.83     16.15 o 
  -1  13   6      199.08      218.22     20.29 o 
   0  13   6       17.63       28.08     20.02 o 
   1  13   6      568.14      588.75     46.65 o 
   2  13   6      229.96      207.33     27.51 o 
   3  13   6        0.16      -20.88     23.55 o 
   4  13   6       91.99       57.43     27.71 o 
   5  13   6       35.70       35.92     28.22 o 
   6  13   6        2.44        8.50     31.05 o 
   7  13   6       12.98       -2.53     31.35 o 
  -8  14   6       15.46       16.11     34.50 o 
  -7  14   6       72.76       87.69     35.04 o 
  -6  14   6      296.00      384.83     50.81 o 
  -5  14   6        0.42        6.63     19.98 o 
  -4  14   6      914.79      972.12     46.85 o 
  -3  14   6        2.90       -1.02     16.75 o 
  -2  14   6     1703.68     1906.15     52.06 o 
  -1  14   6       88.73      110.30     27.84 o 
   0  14   6     1461.26     1656.18    320.58 o 
   1  14   6       58.18       81.93     23.72 o 
   2  14   6        2.04        1.12     23.25 o 
   3  14   6       13.31       13.98     25.87 o 
   4  14   6       64.48       67.76     29.85 o 
   5  14   6       40.59       30.11     30.47 o 
   6  14   6      684.28      629.88     46.16 o 
  -8  15   6      148.97      179.91     42.20 o 
  -7  15   6      143.33      153.72     50.24 o 
  -6  15   6       98.23      130.82     39.75 o 
  -5  15   6       90.65       67.15     24.56 o 
  -4  15   6        2.16       -8.66     18.63 o 
  -3  15   6       84.23       87.15     20.61 o 
  -2  15   6       89.67      110.59     23.95 o 
  -1  15   6        4.99       -5.00     27.36 o 
   0  15   6      144.75      168.55     34.68 o 
   1  15   6       33.10       49.13     29.68 o 
   2  15   6      128.90      137.58     28.87 o 
   3  15   6       15.69       19.31     26.61 o 
   4  15   6      118.05      150.09     31.79 o 
   5  15   6       31.77       17.34     29.50 o 
   6  15   6        3.08        5.03     33.31 o 
  -7  16   6        0.50      -28.06     30.66 o 
  -6  16   6      107.44      163.39     37.47 o 
  -5  16   6       33.88       11.00     24.11 o 
  -4  16   6      159.32      213.87     25.60 o 
  -3  16   6       46.89       40.39     24.54 o 
  -2  16   6        7.62      -27.58     32.62 o 
  -1  16   6        8.78       18.34     31.26 o 
   0  16   6        3.93        8.32     31.62 o 
   1  16   6       85.98       89.99     36.00 o 
   2  16   6        0.12        1.56     25.44 o 
   3  16   6       36.37       25.74     28.87 o 
   4  16   6        3.87      -14.91     29.59 o 
   5  16   6       11.18        6.83     32.75 o 
  -6  17   6       63.41       80.14     35.13 o 
  -5  17   6       12.88       13.36     36.27 o 
  -4  17   6        2.04        1.08     24.11 o 
  -3  17   6      422.83      530.62     49.03 o 
  -2  17   6        5.96      -10.34     31.79 o 
  -1  17   6      232.48      383.30     86.61 o 
   0  17   6       36.94       42.39     33.44 o 
   1  17   6       44.93       98.42     37.74 o 
   2  17   6        2.81       -1.15     36.44 o 
   3  17   6       55.96       54.66     30.63 o 
   4  17   6        3.82        1.79     31.20 o 
   5  17   6       65.97       67.12     57.37 o 
  -5  18   6       12.97      -24.21     32.85 o 
  -4  18   6       20.36       41.62     48.37 o 
  -3  18   6       11.08        0.85     36.51 o 
  -2  18   6       27.96       40.49     37.36 o 
  -1  18   6      143.59      178.53     41.62 o 
   0  18   6       43.36       52.92     38.46 o 
   1  18   6      100.77      120.37     64.49 o 
   2  18   6        4.29      -10.33     38.08 o 
   3  18   6      175.97      189.24     91.68 o 
   4  18   6        8.45       16.67     31.63 o 
  -4  19   6        0.14      -44.24     47.62 o 
  -3  19   6        2.02       -6.11     37.11 o 
  -2  19   6       13.86      -12.88     37.51 o 
  -1  19   6        1.35      -15.49     37.24 o 
   0  19   6        0.18      -28.60     36.07 o 
   1  19   6        2.61        6.92     39.29 o 
   2  19   6       56.73       43.25     54.56 o 
  -2  20   6       58.21       69.30     43.60 o 
  -1  20   6        0.07      -39.46     39.46 o 
   0  20   6       62.24       82.35     45.01 o 
  -9   0   7      286.62      290.77     67.49 o 
  -7   0   7      819.05      777.69    155.23 o 
  -5   0   7     5802.48     4993.17   1272.03 o 
  -3   0   7    37660.49    36887.93   2560.93 o 
  -1   0   7    11220.30    14935.99   1199.85 o 
   1   0   7       24.74       16.57     25.87 o 
   3   0   7       29.47       24.80     20.80 o 
   5   0   7      750.79      784.24     44.63 o 
   7   0   7      190.80      221.83     40.44 o 
   9   0   7        1.62       -9.37     65.62 o 
 -10   1   7        2.24       34.12     47.24 o 
  -9   1   7      142.74      182.47     35.47 o 
  -8   1   7       20.42       18.37     13.69 o 
  -7   1   7       17.82        9.30     12.28 o 
  -6   1   7     1206.22      953.03    128.16 o 
  -5   1   7      275.80      193.82     19.00 o 
  -4   1   7     2908.72     2704.66    237.37 o 
  -3   1   7      113.13      131.04     13.29 o 
  -2   1   7      512.40      611.32     24.37 o 
  -1   1   7     1030.20     1263.93     41.89 o 
   0   1   7      901.54     1126.73     39.40 o 
   1   1   7     2481.68     2912.36     72.06 o 
   2   1   7     3203.65     3438.29     44.55 o 
   3   1   7     1231.05     1232.12     30.17 o 
   4   1   7     1782.75     1797.78     38.42 o 
   5   1   7      290.51      286.20     23.77 o 
   6   1   7        1.50        8.09     24.44 o 
   7   1   7      126.38      106.29     26.34 o 
   8   1   7        9.08       10.42     30.88 o 
   9   1   7        1.68      -64.49     64.49 o 
 -11   2   7        0.46       37.12     51.74 o 
 -10   2   7      331.74      271.87     57.74 o 
  -9   2   7        1.31       21.54     23.22 o 
  -8   2   7      913.46      908.71    145.33 o 
  -7   2   7       46.95       25.67     12.85 o 
  -6   2   7     1991.21     1635.78    209.01 o 
  -5   2   7      105.85      119.60     18.18 o 
  -4   2   7      644.22      469.59     57.80 o 
  -3   2   7       23.74       29.81     10.84 o 
  -2   2   7       74.62       84.92      8.75 o 
  -1   2   7     6664.49     8476.00    292.08 o 
   0   2   7        9.10       22.38      9.48 o 
   1   2   7    10725.30    13286.16    396.56 o 
   2   2   7     1705.93     1921.59     77.55 o 
   3   2   7      633.82      611.33     25.60 o 
   4   2   7     1918.92     1988.13    103.15 o 
   5   2   7      389.10      369.34     25.55 o 
   6   2   7      148.39      119.37     23.85 o 
   7   2   7       81.60       62.00     28.94 o 
   8   2   7       20.46       36.90     32.75 o 
   9   2   7      238.16      136.83     38.05 o 
 -11   3   7        4.07      -21.75     50.62 o 
 -10   3   7      123.19      181.57     90.74 o 
  -9   3   7       67.62       80.77     26.33 o 
  -8   3   7       52.83       49.73     24.26 o 
  -7   3   7       35.67       43.19     13.23 o 
  -6   3   7     2934.24     2557.41    345.12 o 
  -5   3   7      224.91      214.49     35.18 o 
  -4   3   7     8315.58     7847.33    795.18 o 
  -3   3   7       62.59       75.83      8.47 o 
  -2   3   7     5429.53     5302.74    461.63 o 
  -1   3   7      189.02      207.57     14.18 o 
   0   3   7     1505.95     1716.89     45.19 o 
   1   3   7       42.84       51.25     12.22 o 
   2   3   7     2419.63     2755.62    131.19 o 
   3   3   7      241.72      198.56     21.49 o 
   4   3   7     5168.37     5686.82    322.77 o 
   5   3   7      200.55      162.40     21.58 o 
   6   3   7       17.81       25.14     22.13 o 
   7   3   7        9.99       -2.26     29.06 o 
   8   3   7      102.28      154.00     35.26 o 
   9   3   7        3.99        5.98     33.63 o 
 -11   4   7      116.52      136.47     35.56 o 
 -10   4   7      915.77      856.46     94.30 o 
  -9   4   7       24.74       17.22     25.18 o 
  -8   4   7      512.45      497.20    110.42 o 
  -7   4   7      150.52      147.77     25.92 o 
  -6   4   7     2810.45     2562.27    358.16 o 
  -5   4   7     1111.58      948.58    157.69 o 
  -4   4   7      137.29      132.11     20.06 o 
  -3   4   7     4146.08     4064.47     38.25 o 
  -2   4   7      147.11      172.54     16.60 o 
  -1   4   7      979.31     1047.25     69.74 o 
   0   4   7       81.03       71.33     11.45 o 
   1   4   7      951.77     1022.17     46.49 o 
   2   4   7     3550.70     4112.18    229.41 o 
   3   4   7      691.34      710.66     69.17 o 
   4   4   7       87.57       86.92     19.17 o 
   5   4   7     1360.04     1384.85     77.44 o 
   6   4   7      910.92      693.42     59.95 o 
   7   4   7       23.36       61.76     29.81 o 
   8   4   7       31.53       -3.92     33.12 o 
   9   4   7       51.78       24.28     36.48 o 
 -11   5   7       30.21       63.02     32.25 o 
 -10   5   7       99.34      113.12     33.41 o 
  -9   5   7       27.04       35.67     27.30 o 
  -8   5   7      119.36      127.32     28.80 o 
  -7   5   7      308.24      264.96     31.15 o 
  -6   5   7      136.37      109.15     34.31 o 
  -5   5   7     1687.65     1554.98    229.63 o 
  -4   5   7      599.67      455.92     31.82 o 
  -3   5   7      144.14      144.26     11.91 o 
  -2   5   7      767.04      714.63     55.65 o 
  -1   5   7      512.25      548.85     32.58 o 
   0   5   7      325.57      353.49     17.67 o 
   1   5   7     2903.16     3287.66    148.13 o 
   2   5   7     2614.00     2961.63    166.69 o 
   3   5   7       37.41       25.95     15.59 o 
   4   5   7      591.80      604.83     28.95 o 
   5   5   7      511.21      546.34     43.40 o 
   6   5   7      114.10       69.32     28.65 o 
   7   5   7      384.31      342.80     56.05 o 
   8   5   7       65.89       63.85     32.31 o 
   9   5   7       12.57       18.59     34.86 o 
 -11   6   7      140.82      169.14     37.31 o 
 -10   6   7       46.52       43.51     30.17 o 
  -9   6   7      218.12      195.87     47.99 o 
  -8   6   7      356.53      336.70     59.62 o 
  -7   6   7      760.02      659.47    128.80 o 
  -6   6   7      269.61      236.03     29.51 o 
  -5   6   7     3707.03     2860.86    382.51 o 
  -4   6   7     2056.57     1457.86     35.13 o 
  -3   6   7     7420.14     6243.79    333.80 o 
  -2   6   7       43.59       35.31      8.68 o 
  -1   6   7     2121.26     1874.88     62.89 o 
   0   6   7     3076.14     3379.39    102.29 o 
   1   6   7       19.19       24.64     12.80 o 
   2   6   7      134.89      133.19     17.45 o 
   3   6   7      529.21      534.31     32.85 o 
   4   6   7      527.45      516.52     43.62 o 
   5   6   7     1297.91     1348.50    134.46 o 
   6   6   7       14.53       19.52     25.57 o 
   7   6   7       87.12      134.24     33.93 o 
   8   6   7       99.19       84.90     34.66 o 
   9   6   7        5.40      -23.62     59.24 o 
 -11   7   7       45.10       34.79     33.13 o 
 -10   7   7        7.93       -0.35     29.20 o 
  -9   7   7      635.44      682.25    132.36 o 
  -8   7   7       86.49       77.57     28.37 o 
  -7   7   7      144.74      151.96     30.00 o 
  -6   7   7      551.38      491.39     67.68 o 
  -5   7   7      264.38      224.07     36.56 o 
  -4   7   7      152.52      132.57     13.29 o 
  -3   7   7       30.67       33.25      8.87 o 
  -2   7   7      114.51      136.79     13.64 o 
  -1   7   7      541.76      460.85     21.83 o 
   0   7   7     1371.29     1309.13     28.71 o 
   1   7   7      576.38      593.04     24.15 o 
   2   7   7     1137.05     1236.57     98.82 o 
   3   7   7      479.30      509.30     43.95 o 
   4   7   7      176.45      190.07     26.58 o 
   5   7   7      260.11      251.04     30.50 o 
   6   7   7       74.33       85.51     29.15 o 
   7   7   7        3.68       10.27     29.72 o 
   8   7   7       91.90      115.02     35.76 o 
 -10   8   7       17.00       48.94     30.98 o 
  -9   8   7        1.98       21.89     28.09 o 
  -8   8   7       60.27       63.27     29.07 o 
  -7   8   7       13.93        3.52     24.65 o 
  -6   8   7      104.89       85.66     25.77 o 
  -5   8   7      401.21      368.34     33.29 o 
  -4   8   7      137.12      112.56     16.36 o 
  -3   8   7       14.72       12.59      9.19 o 
  -2   8   7       62.98       59.25     10.83 o 
  -1   8   7      348.20      365.93     17.38 o 
   0   8   7      262.31      271.20     17.72 o 
   1   8   7     1859.83     1947.34     65.87 o 
   2   8   7     1118.40     1042.18    102.18 o 
   3   8   7     2043.22     1995.15    219.53 o 
   4   8   7      109.87       93.59     24.87 o 
   5   8   7       12.01       14.45     25.19 o 
   6   8   7       39.21       46.96     28.27 o 
   7   8   7       17.39        7.53     32.05 o 
   8   8   7        0.36        2.95     35.21 o 
 -10   9   7      255.14      334.53     61.68 o 
  -9   9   7       16.32        2.79     30.44 o 
  -8   9   7       57.99       56.14     29.23 o 
  -7   9   7      357.43      276.56     34.23 o 
  -6   9   7      696.50      642.26     72.93 o 
  -5   9   7      378.72      371.24     34.89 o 
  -4   9   7     4810.99     4355.98    313.97 o 
  -3   9   7      174.65      165.13     13.43 o 
  -2   9   7     9051.13     8554.92    228.65 o 
  -1   9   7       87.67       90.96     12.83 o 
   0   9   7      766.58      768.29     26.03 o 
   1   9   7      281.28      262.88     19.55 o 
   2   9   7       25.12       20.86     16.06 o 
   3   9   7       63.62       70.75     22.83 o 
   4   9   7      165.12      202.85     28.60 o 
   5   9   7       11.33       26.57     27.26 o 
   6   9   7      263.33      236.13     35.91 o 
   7   9   7       36.01       32.63     33.84 o 
   8   9   7       27.72       55.10     35.14 o 
 -10  10   7       73.29      144.48     38.97 o 
  -9  10   7        5.15        8.64     30.31 o 
  -8  10   7      120.55      111.81     33.33 o 
  -7  10   7      260.81      232.05     36.01 o 
  -6  10   7       83.34       79.49     27.00 o 
  -5  10   7      572.06      581.95     40.52 o 
  -4  10   7      301.05      280.85     22.64 o 
  -3  10   7      543.20      497.71     36.81 o 
  -2  10   7      570.05      506.58     20.74 o 
  -1  10   7      993.90      961.18     26.79 o 
   0  10   7      309.49      324.72     19.83 o 
   1  10   7      675.66      615.53     27.00 o 
   2  10   7      219.10      250.34     25.92 o 
   3  10   7      766.24      658.13     61.31 o 
   4  10   7       40.48       56.29     26.44 o 
   5  10   7      111.38       99.80     30.35 o 
   6  10   7      106.85       89.20     31.37 o 
   7  10   7       32.01        3.41     33.67 o 
   8  10   7        0.44       -9.86     35.33 o 
  -9  11   7       16.54       52.19     32.79 o 
  -8  11   7        7.26       16.72     29.96 o 
  -7  11   7      257.54      232.55     55.87 o 
  -6  11   7        0.90        2.90     26.46 o 
  -5  11   7      541.97      540.92     41.26 o 
  -4  11   7        4.12       -1.97     15.72 o 
  -3  11   7        7.07        8.46     13.67 o 
  -2  11   7      158.35      175.09     18.05 o 
  -1  11   7       15.82       13.59     12.86 o 
   0  11   7     3051.14     3194.96     96.23 o 
   1  11   7       97.01      100.69     21.73 o 
   2  11   7      651.07      669.88     57.23 o 
   3  11   7      109.44      121.92     26.30 o 
   4  11   7      401.99      394.69     39.30 o 
   5  11   7        0.26       25.24     27.69 o 
   6  11   7        0.11       22.09     32.35 o 
   7  11   7       73.07       36.81     33.58 o 
  -9  12   7       62.46       67.08     36.85 o 
  -8  12   7       28.36       13.03     31.77 o 
  -7  12   7       18.95       25.95     27.75 o 
  -6  12   7       64.81       43.80     29.82 o 
  -5  12   7      892.75     1005.35     52.16 o 
  -4  12   7      357.22      308.78     31.15 o 
  -3  12   7      210.56      236.41     21.59 o 
  -2  12   7       12.64        5.49     14.77 o 
  -1  12   7      389.75      429.64     29.32 o 
   0  12   7       58.91       63.87     17.40 o 
   1  12   7      152.68      162.71     24.38 o 
   2  12   7       76.66       69.26     23.96 o 
   3  12   7      305.61      298.70     31.58 o 
   4  12   7       26.91       62.66     28.49 o 
   5  12   7       34.15       43.93     30.92 o 
   6  12   7        1.29        6.90     29.69 o 
   7  12   7       86.39       98.34     37.10 o 
  -9  13   7      263.16      340.57     46.13 o 
  -8  13   7       16.08       20.18     31.39 o 
  -7  13   7      441.86      540.52     56.24 o 
  -6  13   7      342.50      391.48     41.75 o 
  -5  13   7       38.39       35.08     29.49 o 
  -4  13   7     1046.04      996.71    103.65 o 
  -3  13   7       81.85       74.80     18.28 o 
  -2  13   7      353.99      458.56     27.37 o 
  -1  13   7      371.75      342.22     23.32 o 
   0  13   7       31.54       21.39     20.79 o 
   1  13   7      229.79      291.16     51.48 o 
   2  13   7       36.32       28.73     23.88 o 
   3  13   7      377.49      375.56     46.19 o 
   4  13   7       81.57       84.15     30.30 o 
   5  13   7      297.62      280.79     37.61 o 
   6  13   7      172.80      204.57     38.25 o 
  -8  14   7        3.95      -32.70     32.70 o 
  -7  14   7       10.23        9.69     32.43 o 
  -6  14   7       74.68      132.10     35.54 o 
  -5  14   7       19.58       37.93     30.29 o 
  -4  14   7      117.89       99.04     34.66 o 
  -3  14   7        9.59       27.57     20.29 o 
  -2  14   7       73.08       76.29     19.86 o 
  -1  14   7       23.27       -2.11     26.95 o 
   0  14   7        3.20      -15.19     26.51 o 
   1  14   7       52.49       58.96     24.49 o 
   2  14   7        9.35       16.73     25.04 o 
   3  14   7      382.73      413.92     36.54 o 
   4  14   7        0.02      -10.30     28.53 o 
   5  14   7        4.65       -5.55     30.07 o 
   6  14   7       13.74        7.80     33.11 o 
  -8  15   7        0.77       18.74     33.92 o 
  -7  15   7      269.74      338.91     51.93 o 
  -6  15   7       45.32       37.20     34.01 o 
  -5  15   7      357.99      481.87     45.37 o 
  -4  15   7      298.29      374.99     39.05 o 
  -3  15   7      231.46      300.34     25.95 o 
  -2  15   7      480.89      501.53     43.36 o 
  -1  15   7       30.67       58.79     31.15 o 
   0  15   7       10.53       34.00     30.37 o 
   1  15   7       19.03       19.65     30.74 o 
   2  15   7        4.27        8.56     26.27 o 
   3  15   7      277.05      322.61     44.33 o 
   4  15   7      106.93      114.39     33.80 o 
   5  15   7       62.48       78.43     34.36 o 
  -7  16   7        5.17        9.04     34.05 o 
  -6  16   7       16.44       -0.45     33.59 o 
  -5  16   7      325.35      507.59     69.37 o 
  -4  16   7        1.56      -16.58     23.67 o 
  -3  16   7      167.40      214.76     35.65 o 
  -2  16   7        4.99       10.31     31.43 o 
  -1  16   7       22.27       43.78     31.94 o 
   0  16   7       17.63       14.40     38.62 o 
   1  16   7       20.27       32.82     33.63 o 
   2  16   7       11.79       -4.38     27.28 o 
   3  16   7      239.69      238.67     35.04 o 
   4  16   7      103.37      127.90     32.48 o 
   5  16   7        4.49        7.61     33.68 o 
  -6  17   7        4.54      -19.31     33.94 o 
  -5  17   7        5.08       21.36     33.89 o 
  -4  17   7        3.84        1.88     31.08 o 
  -3  17   7       14.98      -41.99     41.99 o 
  -2  17   7        0.95      -10.00     32.74 o 
  -1  17   7       19.62       27.46     34.30 o 
   0  17   7      151.40      173.67     40.40 o 
   1  17   7       54.55       69.48     38.31 o 
   2  17   7       70.12       93.64     40.40 o 
   3  17   7       53.14       63.68     32.85 o 
   4  17   7        6.82       -0.64     32.56 o 
  -5  18   7       63.54       75.37     50.99 o 
  -4  18   7        8.11      -17.62     44.62 o 
  -3  18   7       91.56      163.10     58.12 o 
  -2  18   7        0.22       -7.02     34.86 o 
  -1  18   7       54.02       97.49     40.17 o 
   0  18   7        6.88        1.83     36.51 o 
   1  18   7       30.34       19.70     38.96 o 
   2  18   7       45.27       57.12     40.66 o 
   3  18   7       36.02       60.42     42.79 o 
  -4  19   7      180.75      256.09     65.99 o 
  -3  19   7       19.44      -51.37     51.37 o 
  -2  19   7       85.43      171.68     65.43 o 
  -1  19   7       13.14       28.25     39.98 o 
   0  19   7       10.38      -14.23     38.23 o 
   1  19   7        2.90       -8.85     39.29 o 
  -8   0   8      728.25      621.18    182.23 o 
  -6   0   8      174.34      138.69     21.98 o 
  -4   0   8     2388.43     2092.77    348.71 o 
  -2   0   8     4638.11     4948.63    101.61 o 
   0   0   8     8595.00    11295.91    676.60 o 
   2   0   8     7074.67     7852.64    121.86 o 
   4   0   8      332.77      297.76     32.91 o 
   6   0   8      704.89      580.75     48.03 o 
   8   0   8      707.99      529.43     84.36 o 
 -10   1   8      227.55      316.84     59.24 o 
  -9   1   8       84.98      102.39     23.84 o 
  -8   1   8     1449.15     1272.53    185.25 o 
  -7   1   8       37.16       58.66     14.56 o 
  -6   1   8     3057.36     2620.13    378.84 o 
  -5   1   8     1628.30     1452.01    183.30 o 
  -4   1   8     2702.17     2349.39    194.02 o 
  -3   1   8     1127.97     1181.68     37.40 o 
  -2   1   8     1897.15     2041.59     48.91 o 
  -1   1   8     1081.05     1347.12     41.86 o 
   0   1   8       30.19       32.80     11.38 o 
   1   1   8       81.49       92.22     13.66 o 
   2   1   8      851.90      868.90     27.36 o 
   3   1   8      188.77      208.26     23.88 o 
   4   1   8     1692.43     1576.06     45.66 o 
   5   1   8      180.64      138.61     27.35 o 
   6   1   8      209.02      181.87     27.29 o 
   7   1   8      193.58      166.44     29.37 o 
   8   1   8      124.06      100.06     36.53 o 
   9   1   8        2.25      -39.37     65.24 o 
 -11   2   8        9.87      -15.00     55.12 o 
 -10   2   8       35.26       31.09     25.95 o 
  -9   2   8      161.01      168.49     54.37 o 
  -8   2   8      750.97      691.01    108.94 o 
  -7   2   8      143.59      158.40     28.03 o 
  -6   2   8     3623.39     3060.61    417.53 o 
  -5   2   8     1091.52      904.69    121.12 o 
  -4   2   8      321.54      289.02     22.03 o 
  -3   2   8        8.13       19.22     13.09 o 
  -2   2   8        5.41        7.25     14.29 o 
  -1   2   8       72.19       91.47     10.61 o 
   0   2   8       62.47       63.46     12.91 o 
   1   2   8      346.93      380.91     32.53 o 
   2   2   8     1972.36     2076.24    119.41 o 
   3   2   8      742.30      734.53     36.37 o 
   4   2   8       22.65       56.65     19.96 o 
   5   2   8      905.56      813.12     49.57 o 
   6   2   8      151.70      177.67     27.80 o 
   7   2   8       50.25       20.70     29.69 o 
   8   2   8        7.59       38.53     34.87 o 
 -11   3   8      170.48      218.60     63.37 o 
 -10   3   8       27.49       46.18     33.93 o 
  -9   3   8     1651.93     1434.38    312.15 o 
  -8   3   8      222.32      216.85     51.56 o 
  -7   3   8      895.90      778.21    120.25 o 
  -6   3   8      410.38      394.54     54.77 o 
  -5   3   8      225.70      182.88     27.44 o 
  -4   3   8      242.70      283.95     29.46 o 
  -3   3   8     1858.74     1816.77     38.85 o 
  -2   3   8      317.94      320.21     21.92 o 
  -1   3   8    20993.46    24870.14    793.99 o 
   0   3   8      236.71      262.80     16.16 o 
   1   3   8     7425.10     8558.83    292.84 o 
   2   3   8       46.78       31.87     15.75 o 
   3   3   8     3015.70     3102.93    112.08 o 
   4   3   8        3.85       12.36     19.35 o 
   5   3   8       53.98       47.96     21.09 o 
   6   3   8       79.79       60.99     25.53 o 
   7   3   8      509.32      514.02     44.18 o 
   8   3   8        9.40        6.16     33.96 o 
 -11   4   8        3.34       17.88     29.73 o 
 -10   4   8       67.17       66.90     29.35 o 
  -9   4   8      455.84      419.81     93.74 o 
  -8   4   8       24.24       11.60     23.02 o 
  -7   4   8     1024.97      904.03    185.79 o 
  -6   4   8     2260.81     2054.67    319.63 o 
  -5   4   8      717.89      624.43     82.10 o 
  -4   4   8      219.13      174.40     18.79 o 
  -3   4   8     1171.31     1111.34     32.24 o 
  -2   4   8        4.67       16.44     13.19 o 
  -1   4   8      316.55      357.93     29.67 o 
   0   4   8      527.83      613.94     21.85 o 
   1   4   8     1614.19     1790.32     81.20 o 
   2   4   8      361.22      306.87     29.39 o 
   3   4   8      914.50      950.09     60.94 o 
   4   4   8      327.88      303.93     24.73 o 
   5   4   8     1195.50     1196.98     92.87 o 
   6   4   8      179.40      157.94     31.02 o 
   7   4   8        5.27       -0.18     28.66 o 
   8   4   8      167.06      108.39     37.65 o 
 -11   5   8      206.07      214.98     78.37 o 
 -10   5   8        1.86        5.53     28.16 o 
  -9   5   8        0.70        5.78     25.89 o 
  -8   5   8       18.74       18.58     24.00 o 
  -7   5   8      269.11      291.31     76.68 o 
  -6   5   8       72.06      114.16     24.34 o 
  -5   5   8     1312.12      980.53    124.96 o 
  -4   5   8      448.62      424.26     25.69 o 
  -3   5   8      550.27      464.68     25.38 o 
  -2   5   8     2024.09     1835.26    110.61 o 
  -1   5   8       31.80       39.59     11.05 o 
   0   5   8      579.65      551.42     22.17 o 
   1   5   8      135.72      167.97     16.80 o 
   2   5   8      283.13      293.60     26.79 o 
   3   5   8      276.98      314.28     24.05 o 
   4   5   8       19.92        8.05     19.07 o 
   5   5   8      118.65       88.50     27.18 o 
   6   5   8       85.44       63.74     30.50 o 
   7   5   8      154.51      102.87     31.89 o 
   8   5   8      100.37       60.13     49.28 o 
 -11   6   8        8.28        4.61     28.58 o 
 -10   6   8      156.77      152.80     35.02 o 
  -9   6   8       37.65       32.73     26.46 o 
  -8   6   8     1286.71     1058.87    201.16 o 
  -7   6   8       31.42       20.06     23.69 o 
  -6   6   8      613.82      539.26     45.56 o 
  -5   6   8       61.88       54.90     15.33 o 
  -4   6   8       39.80       30.01     15.13 o 
  -3   6   8     1034.10      822.59     30.74 o 
  -2   6   8     4559.53     4156.13    169.08 o 
  -1   6   8        0.48        2.17      9.88 o 
   0   6   8     6986.24     7260.28    222.49 o 
   1   6   8       97.37      113.06     16.33 o 
   2   6   8     4525.11     5017.82    336.30 o 
   3   6   8     2896.66     2977.08    229.74 o 
   4   6   8      555.96      506.57     30.29 o 
   5   6   8      226.32      239.93     31.72 o 
   6   6   8      101.68       93.86     31.96 o 
   7   6   8        1.70      -20.75     30.29 o 
   8   6   8      278.93      290.68     41.51 o 
 -10   7   8      169.13      154.14     37.09 o 
  -9   7   8      325.86      317.55     48.74 o 
  -8   7   8      823.13      678.79     80.05 o 
  -7   7   8      877.39      868.31    175.85 o 
  -6   7   8     2899.33     2738.93    289.28 o 
  -5   7   8       10.67        5.54     22.42 o 
  -4   7   8     3055.74     2813.53    177.58 o 
  -3   7   8       75.63       69.62     17.09 o 
  -2   7   8       17.88       14.74     11.66 o 
  -1   7   8      596.50      557.28     19.81 o 
   0   7   8      106.90      101.33     15.40 o 
   1   7   8     2601.04     2827.20    132.59 o 
   2   7   8     1876.91     1985.91    150.78 o 
   3   7   8      693.04      773.48     50.01 o 
   4   7   8      774.72      727.42     55.59 o 
   5   7   8       29.60       47.86     28.79 o 
   6   7   8       53.77       47.85     29.93 o 
   7   7   8       72.80       69.53     34.53 o 
   8   7   8      139.44      107.41     38.75 o 
 -10   8   8       18.29       12.01     31.45 o 
  -9   8   8        3.92       -5.63     39.93 o 
  -8   8   8       21.06       35.89     28.84 o 
  -7   8   8      202.07      214.47     34.00 o 
  -6   8   8      341.28      371.45     67.49 o 
  -5   8   8      792.70      730.42     42.83 o 
  -4   8   8      398.73      403.74     33.67 o 
  -3   8   8       68.94       61.56     17.32 o 
  -2   8   8      101.72       85.11     14.34 o 
  -1   8   8      443.29      462.22     19.95 o 
   0   8   8       31.88       33.23     14.63 o 
   1   8   8       16.91       17.19     15.18 o 
   2   8   8       49.16       32.77     17.28 o 
   3   8   8      353.94      315.90     29.95 o 
   4   8   8      180.81      102.85     26.41 o 
   5   8   8       57.32       34.82     27.65 o 
   6   8   8       19.56       10.58     28.82 o 
   7   8   8       47.39       10.24     32.62 o 
   8   8   8        0.40       27.97     37.15 o 
 -10   9   8        1.90      -16.59     28.89 o 
  -9   9   8       58.94       43.66     32.59 o 
  -8   9   8      128.15      139.85     42.93 o 
  -7   9   8      685.95      622.92     75.55 o 
  -6   9   8        0.68       -1.77     23.96 o 
  -5   9   8      243.07      252.63     45.74 o 
  -4   9   8      472.07      456.09     35.92 o 
  -3   9   8      338.02      347.65     25.49 o 
  -2   9   8        2.02       -9.09     12.88 o 
  -1   9   8     1570.87     1535.68     56.08 o 
   0   9   8       89.52       99.82     16.68 o 
   1   9   8     3891.23     3574.13    212.51 o 
   2   9   8        3.49        0.97     16.82 o 
   3   9   8       39.54       37.26     23.49 o 
   4   9   8       86.67       77.01     27.67 o 
   5   9   8        7.75       13.74     28.68 o 
   6   9   8      392.42      360.75     39.87 o 
   7   9   8      216.07      167.63     36.46 o 
 -10  10   8        0.24        2.43     33.78 o 
  -9  10   8      286.74      305.29     84.18 o 
  -8  10   8      137.95      104.43     33.59 o 
  -7  10   8     1795.03     1923.44    145.86 o 
  -6  10   8      101.89       77.88     28.65 o 
  -5  10   8     1575.02     1556.17     57.97 o 
  -4  10   8       35.79       49.49     24.39 o 
  -3  10   8      785.74      654.09     97.18 o 
  -2  10   8      491.63      458.95     24.80 o 
  -1  10   8      115.37      109.82     15.00 o 
   0  10   8     2710.37     2707.14    110.24 o 
   1  10   8      765.87      724.07     29.38 o 
   2  10   8      146.07      190.08     24.41 o 
   3  10   8      211.81      230.62     28.88 o 
   4  10   8        8.16       14.63     26.11 o 
   5  10   8      724.85      695.48     77.05 o 
   6  10   8      307.72      288.85     39.69 o 
   7  10   8      244.08      208.51     42.41 o 
  -9  11   8        3.25       -4.18     29.64 o 
  -8  11   8       15.99       37.98     30.80 o 
  -7  11   8      402.91      408.22     43.44 o 
  -6  11   8        3.40       -4.00     25.58 o 
  -5  11   8      473.97      516.44     43.89 o 
  -4  11   8        8.22       -6.20     25.04 o 
  -3  11   8      259.00      211.36     28.66 o 
  -2  11   8       34.58       51.55     19.11 o 
  -1  11   8      190.06      199.81     17.73 o 
   0  11   8      991.80      981.52     46.81 o 
   1  11   8        5.48       -1.35     20.05 o 
   2  11   8       11.40       11.41     22.71 o 
   3  11   8        0.58        5.15     24.69 o 
   4  11   8        1.22       33.82     27.89 o 
   5  11   8       63.87       72.17     32.07 o 
   6  11   8        0.35       20.00     31.86 o 
   7  11   8       11.57        6.14     34.56 o 
  -9  12   8       21.08       29.08     35.67 o 
  -8  12   8      291.37      350.50     44.40 o 
  -7  12   8       29.28       36.59     30.24 o 
  -6  12   8      312.92      334.00     39.62 o 
  -5  12   8      148.03      159.46     33.25 o 
  -4  12   8       45.43       42.57     28.07 o 
  -3  12   8      552.69      532.88     33.92 o 
  -2  12   8      621.31      707.26     34.95 o 
  -1  12   8       14.67        9.20     14.61 o 
   0  12   8     1017.65     1068.72     59.86 o 
   1  12   8       67.40       25.70     22.22 o 
   2  12   8      768.89      743.24     60.70 o 
   3  12   8      227.80      236.04     31.05 o 
   4  12   8      148.47      141.20     32.07 o 
   5  12   8        4.10       -2.46     30.62 o 
   6  12   8       12.43       -2.74     33.02 o 
  -8  13   8       64.54       57.37     37.45 o 
  -7  13   8      128.07      188.01     49.12 o 
  -6  13   8      510.94      645.81    123.36 o 
  -5  13   8        0.81      -16.32     28.07 o 
  -4  13   8      256.46      269.76     36.71 o 
  -3  13   8      393.47      409.83     43.13 o 
  -2  13   8        5.86       27.92     20.45 o 
  -1  13   8      267.05      324.95     54.41 o 
   0  13   8      242.12      267.48     27.89 o 
   1  13   8      376.10      478.56     34.22 o 
   2  13   8      231.55      215.32     30.51 o 
   3  13   8       15.90       26.48     27.28 o 
   4  13   8       47.15       27.22     29.04 o 
   5  13   8       11.60       11.57     31.90 o 
   6  13   8        1.52        7.99     34.48 o 
  -8  14   8       43.50       50.02     36.48 o 
  -7  14   8       58.28       55.71     35.58 o 
  -6  14   8       40.50       42.67     33.59 o 
  -5  14   8       61.43       75.29     30.63 o 
  -4  14   8      753.66      883.84     52.98 o 
  -3  14   8       67.37       35.01     22.35 o 
  -2  14   8      236.88      277.00     28.53 o 
  -1  14   8       13.25       12.15     27.29 o 
   0  14   8       86.62      154.79     35.43 o 
   1  14   8        4.87       24.98     25.51 o 
   2  14   8       47.97        8.31     26.52 o 
   3  14   8        2.05        3.26     26.76 o 
   4  14   8        3.63       -7.94     28.96 o 
   5  14   8       10.91       40.44     34.83 o 
  -7  15   8      127.31      176.28     44.06 o 
  -6  15   8        3.10      -16.48     32.67 o 
  -5  15   8      117.15      170.86     37.69 o 
  -4  15   8        9.97       -7.60     28.69 o 
  -3  15   8      154.34      155.14     27.43 o 
  -2  15   8        5.00       -1.12     41.99 o 
  -1  15   8      204.39      301.30    100.11 o 
   0  15   8        6.88       -1.24     30.05 o 
   1  15   8      386.75      497.12     84.18 o 
   2  15   8      119.43      116.06     30.47 o 
   3  15   8       52.26       51.36     39.59 o 
   4  15   8       85.74       65.76     33.17 o 
   5  15   8       36.94        4.13     33.49 o 
  -6  16   8       10.23       12.94     34.59 o 
  -5  16   8      287.79      435.77     46.70 o 
  -4  16   8        7.58       -2.52     30.25 o 
  -3  16   8       18.99       36.75     41.62 o 
  -2  16   8      203.22      296.21     57.37 o 
  -1  16   8       15.78       20.37     31.95 o 
   0  16   8      380.89      537.11     72.74 o 
   1  16   8       11.18       10.68     35.24 o 
   2  16   8       41.38       55.13     30.51 o 
   3  16   8        6.77      -15.84     30.28 o 
   4  16   8       25.29       32.02     32.79 o 
  -6  17   8        1.36       -9.00     51.37 o 
  -5  17   8      102.57      147.59     39.45 o 
  -4  17   8        0.64       -7.87     41.99 o 
  -2  17   8        9.53       38.62     49.49 o 
  -1  17   8       45.01       43.61     35.23 o 
   0  17   8       81.80      115.39     56.43 o 
   1  17   8        5.89       15.84     43.12 o 
   2  17   8       10.46      -11.32     36.94 o 
   3  17   8        0.19       20.23     31.86 o 
  -2  18   8        8.09      -12.37     50.99 o 
  -1  18   8        9.36      -47.99     49.49 o 
   0  18   8       42.80       46.03     40.17 o 
   1  18   8        3.16       35.06     39.02 o 
   2  18   8       40.32       73.51     43.13 o 
  -2  19   8        3.43      -15.75     54.37 o 
  -1  19   8       79.37       94.86     67.49 o 
   0  19   8       11.72      -31.55     38.42 o 
  -9   0   9      284.79      284.40     78.18 o 
  -7   0   9      559.11      479.34    169.29 o 
  -5   0   9      423.00      410.84     77.05 o 
  -3   0   9      919.65      874.77     55.87 o 
  -1   0   9      312.95      466.82     47.24 o 
   1   0   9      334.49      290.96     42.37 o 
   3   0   9     1358.72     1247.11     50.61 o 
   5   0   9     3252.57     2953.40     92.05 o 
   7   0   9      105.23       86.03     57.18 o 
 -10   1   9      368.58      449.19     66.74 o 
  -9   1   9       89.53      117.29     28.70 o 
  -8   1   9      693.69      683.83    102.72 o 
  -7   1   9      735.16      634.53    117.98 o 
  -6   1   9       22.68       45.13     18.25 o 
  -5   1   9     1189.98     1140.32    140.17 o 
  -4   1   9     1037.76      947.45     68.89 o 
  -3   1   9      230.99      229.15     21.06 o 
  -2   1   9     3270.66     3476.61     66.67 o 
  -1   1   9       21.37       32.47     20.75 o 
   0   1   9     2819.88     3038.29    122.11 o 
   1   1   9     2197.71     2404.44    117.55 o 
   2   1   9        8.22       18.80     15.49 o 
   3   1   9      978.81      962.16     33.58 o 
   4   1   9      535.22      516.44     30.52 o 
   5   1   9     1180.37     1119.59     40.76 o 
   6   1   9       19.39       16.13     25.75 o 
   7   1   9       19.39       22.28     28.61 o 
   8   1   9       49.73       54.54     46.82 o 
 -11   2   9      377.37      523.81     75.37 o 
 -10   2   9       11.19       32.45     26.00 o 
  -9   2   9     1096.16     1062.67    291.15 o 
  -8   2   9      820.04      723.99    115.44 o 
  -7   2   9      350.49      351.42     60.94 o 
  -6   2   9     2033.27     1709.63    249.44 o 
  -5   2   9        8.55       14.48     14.37 o 
  -4   2   9      902.90      794.41     54.28 o 
  -3   2   9     6634.02     6259.32    206.04 o 
  -2   2   9     1408.50     1371.09     46.49 o 
  -1   2   9     1706.01     1736.73     50.77 o 
   0   2   9      407.39      420.82     20.89 o 
   1   2   9     1130.26     1232.07     52.76 o 
   2   2   9      176.39      193.60     21.96 o 
   3   2   9      307.03      305.37     23.75 o 
   4   2   9      849.26      861.59     50.22 o 
   5   2   9      469.39      459.21     37.07 o 
   6   2   9      104.64       88.01     27.64 o 
   7   2   9        7.75      -10.38     31.83 o 
   8   2   9       21.40      -25.00     45.66 o 
 -11   3   9        4.16      -34.12     53.24 o 
 -10   3   9       23.96       55.69     38.81 o 
  -9   3   9      106.55      140.90     41.62 o 
  -8   3   9       32.37       22.28     24.83 o 
  -7   3   9       11.31        7.63     14.37 o 
  -6   3   9        1.15       16.02     13.42 o 
  -5   3   9      132.84      126.22     17.11 o 
  -4   3   9       18.91       31.69     15.73 o 
  -3   3   9       52.33       50.19     16.80 o 
  -2   3   9      327.29      359.00     29.81 o 
  -1   3   9      913.13      913.80     42.55 o 
   0   3   9        4.90       15.70     12.65 o 
   1   3   9        1.78        0.45     13.79 o 
   2   3   9     1792.88     1891.82    111.32 o 
   3   3   9       27.99       29.83     19.14 o 
   4   3   9      176.24      144.59     23.15 o 
   5   3   9       21.54       20.11     23.42 o 
   6   3   9      143.21       99.57     32.54 o 
   7   3   9       15.57       22.46     33.41 o 
   8   3   9       35.07       49.59     37.22 o 
 -11   4   9      135.96      130.98     35.65 o 
 -10   4   9        8.54       12.37     28.57 o 
  -9   4   9      280.82      245.07     73.87 o 
  -8   4   9      123.28      106.79     28.02 o 
  -7   4   9       54.14       31.40     23.43 o 
  -6   4   9      851.56      761.51    136.22 o 
  -5   4   9      212.99      189.93     20.36 o 
  -4   4   9     4986.58     4666.47    184.93 o 
  -3   4   9     5514.38     5538.55     72.06 o 
  -2   4   9     2178.29     1921.20     94.37 o 
  -1   4   9     1618.71     1635.20     55.12 o 
   0   4   9      165.74      203.07     16.46 o 
   1   4   9       22.66       48.46     16.02 o 
   2   4   9      398.96      373.58     25.98 o 
   3   4   9       12.94        9.02     18.19 o 
   4   4   9      355.24      356.01     27.07 o 
   5   4   9      758.52      718.42     39.89 o 
   6   4   9       75.29       43.38     31.14 o 
   7   4   9       63.20       67.97     33.91 o 
   8   4   9       46.70       62.24     37.57 o 
 -10   5   9      175.94      157.65     53.81 o 
  -9   5   9      258.52      252.23     39.18 o 
  -8   5   9      298.97      270.56     47.81 o 
  -7   5   9       45.96       15.76     24.34 o 
  -6   5   9      203.87      181.53     24.03 o 
  -5   5   9      838.36      659.58     73.27 o 
  -4   5   9     5220.29     4957.69    214.21 o 
  -3   5   9     2446.56     2539.82     49.25 o 
  -2   5   9     5822.76     5698.21    217.48 o 
  -1   5   9       48.82       46.85     15.27 o 
   0   5   9     4573.05     4892.69    154.13 o 
   1   5   9      151.50      144.02     17.88 o 
   2   5   9       18.50       19.45     17.51 o 
   3   5   9      827.89      916.98     65.65 o 
   4   5   9      391.38      388.81     46.65 o 
   5   5   9      349.99      324.18     35.07 o 
   6   5   9      258.00      243.08     34.96 o 
   7   5   9       38.91      -15.01     33.21 o 
   8   5   9      385.49      402.01     45.13 o 
 -10   6   9       11.29       49.52     34.68 o 
  -9   6   9        0.08      -12.49     27.81 o 
  -8   6   9      254.69      210.72     62.05 o 
  -7   6   9       20.23       22.85     26.02 o 
  -6   6   9      630.16      595.05     40.89 o 
  -5   6   9      178.62      142.80     19.70 o 
  -4   6   9        7.44       35.39     17.83 o 
  -3   6   9       78.41       84.03     18.65 o 
  -2   6   9      248.31      261.02     23.15 o 
  -1   6   9       62.42       57.61     16.72 o 
   0   6   9       23.29       14.22     13.96 o 
   1   6   9      611.91      656.30     35.02 o 
   2   6   9       26.84       13.49     17.47 o 
   3   6   9      239.98      239.77     24.48 o 
   4   6   9        9.97        2.50     21.90 o 
   5   6   9      331.57      286.46     34.73 o 
   6   6   9      247.77      202.25     33.97 o 
   7   6   9       14.78       18.86     33.04 o 
 -10   7   9      173.77      195.93     49.68 o 
  -9   7   9        6.73       -6.70     28.14 o 
  -8   7   9      426.35      430.63     42.18 o 
  -7   7   9     1254.95     1227.74    140.79 o 
  -6   7   9        3.49       19.89     26.46 o 
  -5   7   9     1142.44     1211.12     52.88 o 
  -4   7   9        5.00       12.57     17.25 o 
  -3   7   9     1631.97     1606.86     41.69 o 
  -2   7   9     1018.79      922.87     39.21 o 
  -1   7   9     2093.81     2003.16     57.05 o 
   0   7   9      569.18      532.66     24.50 o 
   1   7   9      260.24      267.05     21.15 o 
   2   7   9       58.29       59.37     20.27 o 
   3   7   9      199.69      197.94     24.52 o 
   4   7   9      463.71      419.92     37.91 o 
   5   7   9      233.94      230.33     34.27 o 
   6   7   9        3.58        4.72     30.61 o 
   7   7   9       88.60       72.68     47.62 o 
 -10   8   9       46.23       43.12     41.43 o 
  -9   8   9      393.87      495.40     97.68 o 
  -8   8   9      114.43       85.01     32.78 o 
  -7   8   9      339.03      299.80     50.06 o 
  -6   8   9      536.10      547.91     44.81 o 
  -5   8   9      760.02      785.35     46.14 o 
  -4   8   9       17.05       -7.32     23.91 o 
  -3   8   9     1321.30     1384.15     44.32 o 
  -2   8   9       61.23       50.53     18.78 o 
  -1   8   9     3683.65     3683.82    150.35 o 
   0   8   9       14.17       13.13     15.16 o 
   1   8   9     1647.89     1682.79    110.89 o 
   2   8   9      191.02      177.34     22.42 o 
   3   8   9        5.75       -9.60     23.80 o 
   4   8   9       15.25        7.51     25.66 o 
   5   8   9       58.39       68.19     31.18 o 
   6   8   9       93.86       47.97     33.82 o 
   7   8   9      295.48      345.39     43.44 o 
 -10   9   9        0.38       20.75     30.39 o 
  -9   9   9      335.90      333.19     42.15 o 
  -8   9   9        0.07       16.06     30.68 o 
  -7   9   9      882.51      907.48     55.49 o 
  -6   9   9       54.23       24.78     26.79 o 
  -5   9   9      444.57      393.86     37.90 o 
  -4   9   9      739.60      790.35     48.37 o 
  -3   9   9      177.93      183.36     22.38 o 
  -2   9   9       91.87       58.84     19.86 o 
  -1   9   9      829.61      797.40     33.71 o 
   0   9   9        3.48        5.52     15.87 o 
   1   9   9       47.13       38.50     18.04 o 
   2   9   9      667.78      614.54     38.88 o 
   3   9   9      364.11      386.06     51.40 o 
   4   9   9      395.02      389.84     36.31 o 
   5   9   9       80.29      110.15     33.09 o 
   6   9   9       62.67       62.93     33.05 o 
   7   9   9       19.33       -1.74     35.59 o 
  -9  10   9      112.89      155.46     40.49 o 
  -8  10   9       58.33       54.26     31.26 o 
  -7  10   9        1.79       -6.67     27.43 o 
  -6  10   9      445.94      492.25     42.68 o 
  -5  10   9      159.91      196.24     32.82 o 
  -4  10   9     1099.15     1170.50     54.48 o 
  -3  10   9      128.52      159.77     41.62 o 
  -2  10   9       65.66       97.10     21.39 o 
  -1  10   9      177.32      190.91     22.80 o 
   0  10   9      253.99      245.53     22.14 o 
   1  10   9      133.23      139.51     21.61 o 
   2  10   9      112.63      102.43     25.49 o 
   3  10   9      290.87      275.19     32.12 o 
   4  10   9      320.91      290.69     52.61 o 
   5  10   9       57.28       56.56     31.44 o 
   6  10   9       18.91       17.13     33.46 o 
  -9  11   9       45.03       60.16     40.87 o 
  -8  11   9      292.42      367.24     45.57 o 
  -7  11   9        2.27       -0.93     29.07 o 
  -6  11   9      147.77      155.82     35.74 o 
  -5  11   9       30.28       49.76     27.83 o 
  -4  11   9      328.44      354.14     38.43 o 
  -3  11   9       27.17       35.45     25.46 o 
  -2  11   9     1407.77     1519.99     97.49 o 
  -1  11   9      358.90      330.23     23.65 o 
   0  11   9      836.50      916.09     51.47 o 
   1  11   9        9.39       -2.12     22.12 o 
   2  11   9      440.19      422.26     33.74 o 
   3  11   9        6.53       -7.18     25.96 o 
   4  11   9        0.63        2.00     28.99 o 
   5  11   9       47.78       44.83     33.00 o 
   6  11   9       41.17      -14.82     34.19 o 
  -8  12   9      224.71      285.05     57.93 o 
  -7  12   9       84.00       77.77     35.55 o 
  -6  12   9      355.99      493.60     47.01 o 
  -5  12   9       93.11      138.69     34.31 o 
  -4  12   9        1.74      -10.29     27.23 o 
  -3  12   9       29.31       40.70     29.03 o 
  -2  12   9        0.54       -0.54     26.11 o 
  -1  12   9      154.07      157.19     21.55 o 
   0  12   9      267.70      268.40     33.16 o 
   1  12   9       10.51       16.26     23.95 o 
   2  12   9      521.70      500.70     56.71 o 
   3  12   9      238.45      219.65     32.55 o 
   4  12   9       12.23       -8.58     28.18 o 
   5  12   9        2.27      -16.10     30.65 o 
   6  12   9       30.73       38.25     35.23 o 
  -8  13   9        3.76       -2.67     34.22 o 
  -7  13   9        4.84      -30.10     30.10 o 
  -6  13   9        7.16       23.89     32.29 o 
  -5  13   9      317.05      416.88     44.12 o 
  -4  13   9        0.36       -9.79     26.96 o 
  -3  13   9      340.16      466.90     74.99 o 
  -2  13   9      118.40      129.53     32.99 o 
  -1  13   9      443.27      555.38     43.19 o 
   0  13   9      132.89      110.51     25.93 o 
   1  13   9        2.19       22.24     24.69 o 
   2  13   9        2.64        0.94     26.12 o 
   3  13   9       15.80       11.94     27.02 o 
   4  13   9      114.81      128.68     33.93 o 
   5  13   9        7.34       -7.60     31.89 o 
  -7  14   9       16.31       22.99     36.41 o 
  -6  14   9       25.63       25.70     33.95 o 
  -5  14   9      109.58      171.23     37.96 o 
  -4  14   9        0.06       16.41     30.72 o 
  -3  14   9      394.78      512.72     45.22 o 
  -2  14   9        5.46       -4.21     27.10 o 
  -1  14   9     1103.00     1751.03     90.36 o 
   0  14   9        5.82        8.88     30.35 o 
   1  14   9      184.00      230.67     31.28 o 
   2  14   9        3.48       11.81     27.36 o 
   3  14   9       37.85       14.27     29.30 o 
   4  14   9       37.58       16.73     32.23 o 
   5  14   9        6.77       26.39     33.46 o 
  -7  15   9      115.48      193.91     65.99 o 
  -6  15   9        1.67      -19.22     33.95 o 
  -5  15   9       69.20      102.00     37.34 o 
  -4  15   9      135.29      193.87     38.29 o 
  -3  15   9       34.68       59.35     33.31 o 
  -1  15   9       17.18       85.11     51.37 o 
   0  15   9       83.24       53.62     47.99 o 
   1  15   9        0.64      -16.66     31.85 o 
   2  15   9        4.59       -9.63     28.84 o 
   3  15   9        1.09        6.00     30.32 o 
   4  15   9       96.44       83.26     35.46 o 
  -6  16   9       21.27       43.22     41.81 o 
  -5  16   9       11.90       35.23     34.50 o 
  -4  16   9      118.92      173.89     39.26 o 
  -1  16   9        4.13       24.75     46.87 o 
   0  16   9       51.33       70.12     52.12 o 
   1  16   9        1.59        5.21     35.09 o 
   2  16   9        0.37       -8.31     29.52 o 
   3  16   9       13.62       24.24     33.20 o 
  -5  17   9        1.61       26.78     35.30 o 
  -4  17   9       53.02      117.36     49.87 o 
  -1  17   9        7.63       33.00     52.12 o 
   0  17   9       98.41      188.98     61.87 o 
   1  17   9       26.90       45.82     40.30 o 
   2  17   9       71.88      134.07     64.87 o 
  -1  18   9       31.85       12.00     53.99 o 
   0  18   9        1.29       -3.37     57.37 o 
  -8   0  10      129.84      148.66     28.98 o 
  -6   0  10     1061.09      944.70    224.22 o 
  -4   0  10      754.44      672.97     40.40 o 
  -2   0  10     4337.70     4268.09    109.86 o 
   0   0  10      191.36      148.48     42.74 o 
   2   0  10       23.55      -10.87     36.00 o 
   4   0  10      185.18      117.36     46.87 o 
   6   0  10       28.98      -21.35     37.78 o 
 -10   1  10        9.47        1.87     51.74 o 
  -9   1  10      198.98      229.43     82.30 o 
  -8   1  10       44.57       25.73     16.83 o 
  -7   1  10      183.82      195.14     37.88 o 
  -6   1  10      208.72      211.16     36.58 o 
  -5   1  10     1787.90     1651.38    146.07 o 
  -4   1  10     1295.74     1119.57     71.58 o 
  -3   1  10     1061.17     1001.32     44.81 o 
  -2   1  10     3464.01     3485.00     69.72 o 
  -1   1  10     1022.41     1065.30     46.40 o 
   0   1  10     2211.30     2389.71     88.30 o 
   1   1  10      604.03      664.87     34.33 o 
   2   1  10       31.45       27.75     18.60 o 
   3   1  10      830.56      822.82     34.11 o 
   4   1  10       53.11       58.68     22.70 o 
   5   1  10      108.14       86.71     26.72 o 
   6   1  10       15.22        8.87     26.95 o 
   7   1  10       16.48       10.93     34.47 o 
 -10   2  10        0.67        6.50     27.31 o 
  -9   2  10       22.77       39.93     27.48 o 
  -8   2  10      505.93      394.80     54.53 o 
  -7   2  10      283.89      321.95     62.35 o 
  -6   2  10     1077.10      884.13    131.94 o 
  -5   2  10     1321.32     1235.29    108.40 o 
  -4   2  10       48.27       48.22     18.16 o 
  -3   2  10     1438.61     1225.21     38.04 o 
  -2   2  10      322.67      346.47     33.14 o 
  -1   2  10      860.94      858.36     45.59 o 
   0   2  10     1756.48     2004.84    102.17 o 
   1   2  10       70.98       84.75     17.43 o 
   2   2  10     4268.61     4455.80    152.35 o 
   3   2  10       50.33       36.94     20.24 o 
   4   2  10      809.33      743.17     36.27 o 
   5   2  10      876.54      825.75     39.12 o 
   6   2  10      147.81       97.79     29.12 o 
   7   2  10      155.63       84.41     37.11 o 
 -10   3  10       57.40       99.47     38.43 o 
  -9   3  10      268.46      259.78     56.81 o 
  -8   3  10      169.52      176.57     33.93 o 
  -7   3  10      349.61      303.97     40.64 o 
  -6   3  10      113.78      139.27     27.27 o 
  -5   3  10      107.02      116.98     20.19 o 
  -4   3  10      122.62      134.88     21.25 o 
  -3   3  10     2405.04     2271.99     49.54 o 
  -2   3  10       28.29       24.61     23.97 o 
  -1   3  10       34.40       27.81     25.58 o 
   0   3  10       47.23       72.75     26.75 o 
   1   3  10      507.33      499.63     34.47 o 
   2   3  10        4.11       -7.59     17.87 o 
   3   3  10      156.62      174.86     23.71 o 
   4   3  10      477.09      500.13     31.55 o 
   5   3  10        0.73       -7.41     25.05 o 
   6   3  10       12.32      -14.76     31.16 o 
   7   3  10       93.33       34.44     34.48 o 
 -10   4  10       11.74        2.11     27.30 o 
  -9   4  10       56.51       11.42     27.03 o 
  -8   4  10      305.63      241.14     35.53 o 
  -7   4  10      113.61      124.67     30.62 o 
  -6   4  10     1235.20     1286.42    186.71 o 
  -5   4  10     1118.58      944.76     96.21 o 
  -4   4  10      194.18      216.41     23.36 o 
  -3   4  10       42.26       57.03     19.09 o 
  -2   4  10      583.46      574.19     38.29 o 
  -1   4  10      661.81      768.28     44.81 o 
   0   4  10      217.92      257.87     39.56 o 
   1   4  10       28.69       35.57     17.51 o 
   2   4  10      567.62      555.71     36.96 o 
   3   4  10       74.28       87.68     22.46 o 
   4   4  10       27.37       25.27     22.79 o 
   5   4  10        4.62        7.60     25.25 o 
   6   4  10      124.47      152.98     35.74 o 
   7   4  10      355.00      288.99     40.91 o 
 -10   5  10       34.65       27.72     33.00 o 
  -9   5  10      249.55      262.45     63.93 o 
  -8   5  10       11.63       -6.02     25.58 o 
  -7   5  10      757.35      699.12    130.11 o 
  -6   5  10      585.58      516.00     70.07 o 
  -5   5  10     3560.85     3070.09    366.95 o 
  -4   5  10       78.95       70.04     19.82 o 
  -3   5  10      497.75      451.38     30.39 o 
  -2   5  10      920.48      934.23     45.72 o 
  -1   5  10     1090.19     1123.15     49.40 o 
   0   5  10      513.00      523.37     61.49 o 
   1   5  10     1620.04     1681.80    119.17 o 
   2   5  10       94.39       87.23     21.08 o 
   3   5  10     1448.52     1428.58     79.61 o 
   4   5  10        7.70        0.77     23.53 o 
   5   5  10      237.48      271.44     44.54 o 
   6   5  10       22.87       27.52     33.11 o 
   7   5  10       12.69       31.66     36.72 o 
 -10   6  10      275.07      292.92     46.87 o 
  -9   6  10       78.63       79.19     62.80 o 
  -8   6  10      171.66      171.62     33.83 o 
  -7   6  10      933.26      859.61     97.30 o 
  -6   6  10        2.95       -7.82     24.73 o 
  -5   6  10       57.19       67.58     19.39 o 
  -4   6  10      631.30      597.86     39.72 o 
  -3   6  10      841.85      778.31     35.58 o 
  -2   6  10     1710.82     1402.50     83.12 o 
  -1   6  10       24.00       16.47     23.94 o 
   0   6  10      110.81       66.49     25.65 o 
   1   6  10      138.64      151.19     20.12 o 
   2   6  10        5.09       16.83     19.15 o 
   3   6  10       25.37       52.30     22.48 o 
   4   6  10       16.28        8.86     27.18 o 
   5   6  10      335.38      380.19     38.53 o 
   6   6  10       23.78       20.76     31.83 o 
   7   6  10        6.59      -30.23     33.61 o 
 -10   7  10       23.02       38.00     32.29 o 
  -9   7  10        0.02       10.62     29.46 o 
  -8   7  10      178.31      190.45     45.74 o 
  -7   7  10      148.85      162.43     33.86 o 
  -6   7  10      199.71      197.78     32.24 o 
  -5   7  10      227.20      228.30     33.83 o 
  -4   7  10      330.25      329.72     32.49 o 
  -3   7  10        7.21        2.76     18.41 o 
  -2   7  10      440.48      439.13     30.43 o 
  -1   7  10       59.44       67.89     27.04 o 
   0   7  10        8.12       -3.70     25.09 o 
   1   7  10      854.59      872.80     70.90 o 
   2   7  10      239.20      283.37     26.79 o 
   3   7  10      596.17      548.24     36.87 o 
   4   7  10      165.85      163.52     31.61 o 
   5   7  10      204.64      232.92     35.79 o 
   6   7  10       13.11       25.61     32.66 o 
   7   7  10       88.97       44.41     35.99 o 
 -10   8  10       43.74       56.32     34.94 o 
  -9   8  10       70.97       79.33     39.18 o 
  -8   8  10       73.03      115.32     37.68 o 
  -7   8  10        1.31        5.75     28.45 o 
  -6   8  10      770.69      810.04     51.95 o 
  -5   8  10       62.13       71.78     30.49 o 
  -4   8  10      571.20      544.68     33.99 o 
  -3   8  10      169.85      161.48     23.45 o 
  -2   8  10       39.53       40.89     20.80 o 
  -1   8  10       84.76       67.39     27.48 o 
   0   8  10      715.56      651.64     44.67 o 
   1   8  10       61.62       65.62     20.19 o 
   2   8  10     1971.76     2026.99    144.28 o 
   3   8  10      259.27      204.35     30.79 o 
   4   8  10      280.96      325.63     44.06 o 
   5   8  10       48.13       63.11     43.60 o 
   6   8  10        1.62       23.52     33.04 o 
  -9   9  10      230.77      263.40     43.11 o 
  -8   9  10        6.48       29.21     39.37 o 
  -7   9  10       62.97       67.64     32.95 o 
  -6   9  10      641.79      601.46     47.71 o 
  -5   9  10      257.54      267.33     38.13 o 
  -4   9  10      776.42      696.58     48.65 o 
  -3   9  10       80.92       72.96     22.16 o 
  -2   9  10      134.73      112.70     23.94 o 
  -1   9  10      511.39      488.48     38.76 o 
   0   9  10        2.85        1.87     19.91 o 
   1   9  10       33.59       25.67     18.96 o 
   2   9  10       70.55       77.55     25.67 o 
   3   9  10       16.99       30.99     27.61 o 
   4   9  10        1.83      -13.59     28.16 o 
   5   9  10       27.21       30.31     31.64 o 
   6   9  10        0.65       16.19     34.45 o 
  -9  10  10        0.30        9.59     30.72 o 
  -8  10  10       70.47       50.77     34.82 o 
  -7  10  10        6.73        3.02     32.05 o 
  -6  10  10      262.74      310.66     41.24 o 
  -5  10  10      136.44      176.48     35.69 o 
  -4  10  10      910.73      977.68     88.30 o 
  -3  10  10       78.13       71.27     30.35 o 
  -2  10  10       29.54       47.74     21.35 o 
  -1  10  10      367.71      422.06     38.57 o 
   0  10  10        0.66       11.72     21.66 o 
   1  10  10       22.99       35.53     20.10 o 
   2  10  10      212.87      182.62     27.97 o 
   3  10  10       17.80        3.27     27.80 o 
   4  10  10       66.78       48.34     30.62 o 
   5  10  10       32.71      -17.27     31.44 o 
   6  10  10        5.15        4.79     33.78 o 
  -8  11  10       20.97       38.41     33.91 o 
  -7  11  10      243.66      317.96     40.89 o 
  -6  11  10      145.09      176.69     35.23 o 
  -5  11  10      113.80      190.19     37.09 o 
  -4  11  10      322.59      362.01     41.22 o 
  -3  11  10        0.40       12.40     28.87 o 
  -2  11  10       29.82       45.94     29.01 o 
  -1  11  10       76.42       94.08     30.21 o 
   0  11  10      416.35      393.61     31.35 o 
   1  11  10      866.87      977.94     53.09 o 
   2  11  10        0.08        3.70     26.20 o 
   3  11  10      478.45      429.35     40.12 o 
   4  11  10       26.37      -14.30     30.83 o 
   5  11  10       60.55       31.58     32.89 o 
  -8  12  10      158.26      164.87     41.71 o 
  -7  12  10       57.56       95.45     36.25 o 
  -6  12  10        7.64       19.25     32.88 o 
  -5  12  10      343.23      469.72     44.79 o 
  -4  12  10      102.45      119.61     34.47 o 
  -3  12  10      497.11      609.20     54.18 o 
  -2  12  10        2.97        5.01     29.02 o 
  -1  12  10      120.01      170.20     34.33 o 
   0  12  10        5.13       11.30     31.50 o 
   1  12  10       62.27       71.55     33.91 o 
   2  12  10        1.36      -24.11     25.46 o 
   3  12  10       28.65       38.66     28.47 o 
   4  12  10        3.20        1.98     29.44 o 
   5  12  10        1.67        9.71     34.13 o 
  -7  13  10      107.83      151.66     40.13 o 
  -6  13  10       32.62       49.16     34.90 o 
  -5  13  10      229.61      281.51     41.00 o 
  -4  13  10       88.54      113.31     35.42 o 
  -3  13  10      410.02      506.51     45.46 o 
  -2  13  10       68.08       72.16     33.50 o 
  -1  13  10      260.93      286.09     56.99 o 
   0  13  10       14.89       39.34     36.56 o 
   1  13  10      218.43      260.25     39.97 o 
   2  13  10       67.72       66.21     28.87 o 
   3  13  10        5.57       29.83     34.69 o 
   4  13  10        2.68       30.80     32.51 o 
  -7  14  10        2.22       -8.20     35.49 o 
  -6  14  10      168.94      246.25     42.40 o 
  -5  14  10       40.93       49.21     35.16 o 
  -4  14  10      415.50      550.80     73.12 o 
  -3  14  10       11.79       10.75     31.62 o 
  -2  14  10       19.56       29.46     31.76 o 
   1  14  10        1.13        2.65     33.36 o 
   2  14  10      147.95      178.91     39.87 o 
   3  14  10        5.15       -4.84     31.20 o 
   4  14  10      236.18      264.25     50.18 o 
  -6  15  10      102.37      124.52     41.31 o 
  -5  15  10        2.43      -17.70     34.21 o 
  -4  15  10      186.66      294.19     42.30 o 
  -3  15  10       12.32       14.28     35.11 o 
   1  15  10        5.00        4.50     48.74 o 
   2  15  10        9.28        0.57     39.37 o 
   3  15  10        5.16       16.50     31.77 o 
  -5  16  10        3.74       35.26     36.20 o 
  -4  16  10       63.92       90.21     38.38 o 
   1  16  10       66.71      140.23     61.87 o 
   2  16  10        0.64       22.69     40.40 o 
   1  17  10      114.83      206.97     68.24 o 
  -9   0  11      894.69      847.07    264.90 o 
  -7   0  11     2087.19     1829.24    519.50 o 
  -5   0  11     2081.65     1913.57    328.65 o 
  -3   0  11       44.17       35.62     33.00 o 
  -1   0  11     1636.66     1648.67     83.61 o 
   1   0  11      880.41      862.39     68.24 o 
   3   0  11     1144.16     1184.08     91.30 o 
   5   0  11       28.52      -10.76     38.15 o 
   7   0  11        0.68      -28.08     43.87 o 
 -10   1  11       14.45       38.25     56.99 o 
  -9   1  11       96.84       89.48     28.83 o 
  -8   1  11      144.77      153.15     27.11 o 
  -7   1  11      212.34      253.83     51.90 o 
  -6   1  11        1.40        9.45     17.46 o 
  -5   1  11     1358.17     1324.29    128.37 o 
  -4   1  11       95.84      121.95     23.14 o 
  -3   1  11     1957.20     1967.21     59.22 o 
  -2   1  11      196.75      253.02     32.08 o 
  -1   1  11     1731.89     1911.34     60.75 o 
   0   1  11      294.84      264.27     33.67 o 
   1   1  11      261.33      236.03     34.20 o 
   2   1  11      265.14      300.80     24.89 o 
   3   1  11      371.99      387.71     28.33 o 
   4   1  11        1.81        9.95     23.61 o 
   5   1  11      578.25      570.37     42.86 o 
   6   1  11      182.80      187.74     34.12 o 
   7   1  11      129.05      174.16     41.84 o 
 -10   2  11        2.29       18.33     28.40 o 
  -9   2  11        2.04      -12.99     25.46 o 
  -8   2  11        3.52        6.07     18.21 o 
  -7   2  11       23.19        3.51     17.20 o 
  -6   2  11      115.99      117.12     19.29 o 
  -5   2  11       90.12       76.82     20.55 o 
  -4   2  11      605.88      556.10     32.38 o 
  -3   2  11     1059.31      984.06     45.34 o 
  -2   2  11     1099.26     1077.03     49.30 o 
  -1   2  11      240.36      236.57     35.12 o 
   0   2  11      582.53      620.54     45.48 o 
   1   2  11      277.45      292.90     48.18 o 
   2   2  11       17.80       19.93     19.69 o 
   3   2  11       19.76       33.34     21.99 o 
   4   2  11        3.65      -19.35     24.10 o 
   5   2  11      711.66      600.56     37.66 o 
   6   2  11        2.73       18.45     28.40 o 
   7   2  11        3.26       -7.33     45.03 o 
 -10   3  11      276.95      322.87     80.43 o 
  -9   3  11       17.82       45.29     29.98 o 
  -8   3  11     2313.54     2252.13    554.56 o 
  -7   3  11      105.66      109.67     24.14 o 
  -6   3  11      673.48      680.41     74.29 o 
  -5   3  11      323.15      339.28     34.74 o 
  -4   3  11      637.21      611.00     35.17 o 
  -3   3  11      415.19      461.57     40.14 o 
  -2   3  11     1081.47     1078.86     49.25 o 
  -1   3  11      421.27      416.87     36.44 o 
   0   3  11     5153.07     5406.41    389.58 o 
   1   3  11        2.90        5.34     31.02 o 
   2   3  11     2091.52     2072.32     97.35 o 
   3   3  11      152.50      113.31     24.30 o 
   4   3  11      946.59      861.17     39.38 o 
   5   3  11       10.65       -1.49     26.28 o 
   6   3  11        0.11       -3.35     32.83 o 
   7   3  11      106.87       81.32     39.20 o 
 -10   4  11       71.84      103.06     34.87 o 
  -9   4  11        0.86       10.15     29.13 o 
  -8   4  11       19.25       22.09     29.57 o 
  -7   4  11        4.58      -25.91     27.18 o 
  -6   4  11      579.25      505.49     69.57 o 
  -5   4  11       12.49       16.02     19.49 o 
  -4   4  11      398.68      370.71     29.77 o 
  -3   4  11       65.61       69.77     25.56 o 
  -2   4  11     1213.87     1203.91     59.62 o 
  -1   4  11      301.19      337.99     37.25 o 
   0   4  11      115.55      117.60     31.79 o 
   1   4  11      347.58      320.67     37.62 o 
   2   4  11      123.16      152.19     28.47 o 
   3   4  11        0.05       -0.42     21.75 o 
   4   4  11        2.12       14.32     24.86 o 
   5   4  11      376.28      332.54     33.94 o 
   6   4  11       73.99       56.28     34.99 o 
 -10   5  11       33.56       29.30     31.78 o 
  -9   5  11      189.83      202.51     77.43 o 
  -8   5  11        4.49        7.03     28.14 o 
  -7   5  11       24.51       19.01     28.46 o 
  -6   5  11        6.76        0.15     18.64 o 
  -5   5  11        5.25      -14.87     19.34 o 
  -4   5  11      177.39      208.88     26.16 o 
  -3   5  11       14.08        7.68     20.46 o 
  -2   5  11      112.26      119.31     30.08 o 
  -1   5  11      805.76      753.31     48.06 o 
   0   5  11        5.94        0.19     29.29 o 
   1   5  11       24.87       18.65     31.73 o 
   2   5  11      702.89      731.88     61.16 o 
   3   5  11      247.85      260.91     28.58 o 
   4   5  11      385.10      340.72     31.70 o 
   5   5  11      116.06      121.60     33.05 o 
   6   5  11       37.91       35.81     33.54 o 
 -10   6  11        1.81        1.02     29.95 o 
  -9   6  11      626.11      635.80    146.23 o 
  -8   6  11       99.18       68.77     33.84 o 
  -7   6  11     1213.19     1318.31    159.36 o 
  -6   6  11       18.66       -1.67     27.48 o 
  -5   6  11     1040.44      899.46     75.84 o 
  -4   6  11      430.02      436.61     31.59 o 
  -3   6  11       72.49       58.11     22.64 o 
  -2   6  11      133.95      101.59     29.78 o 
  -1   6  11      943.65      956.04     94.11 o 
   0   6  11      451.88      467.82     41.21 o 
   1   6  11     1690.71     1689.62    263.03 o 
   2   6  11       40.63       32.47     27.43 o 
   3   6  11      694.32      690.94     43.19 o 
   4   6  11        1.69        8.20     28.67 o 
   5   6  11       61.00       97.20     32.56 o 
   6   6  11       27.96       10.58     34.74 o 
  -9   7  11       22.81       19.64     31.51 o 
  -8   7  11       84.69      102.93     35.76 o 
  -7   7  11       34.78       13.44     31.95 o 
  -6   7  11      284.79      303.04     40.41 o 
  -5   7  11     1042.29     1019.39     52.32 o 
  -4   7  11       35.91       36.26     21.89 o 
  -3   7  11     1020.67      953.04     39.92 o 
  -2   7  11      421.57      485.94     39.11 o 
  -1   7  11      302.41      309.56     37.09 o 
   0   7  11     1118.65     1105.52     83.05 o 
   1   7  11      203.94      240.37     39.18 o 
   2   7  11      318.94      364.05     34.46 o 
   3   7  11       22.09       33.79     24.99 o 
   4   7  11       28.85       10.17     28.44 o 
   5   7  11       25.75       29.72     32.68 o 
   6   7  11       60.42       17.63     34.06 o 
  -9   8  11        5.18       17.62     31.82 o 
  -8   8  11       47.64       28.33     31.95 o 
  -7   8  11       58.40       40.07     33.59 o 
  -6   8  11       30.59       23.96     32.41 o 
  -5   8  11       84.72      121.80     32.99 o 
  -4   8  11     1103.19     1130.36     68.29 o 
  -3   8  11      307.63      326.21     29.33 o 
  -2   8  11      228.93      238.88     34.32 o 
  -1   8  11      116.96      138.99     33.11 o 
   0   8  11       93.81       95.08     33.13 o 
   1   8  11       40.05       30.85     32.97 o 
   2   8  11       93.77      101.09     29.43 o 
   3   8  11       94.99       87.37     29.43 o 
   4   8  11       81.58       66.20     30.49 o 
   5   8  11       78.71       74.76     34.10 o 
   6   8  11        0.95        0.89     35.00 o 
  -9   9  11       10.02        8.91     34.33 o 
  -8   9  11      217.08      220.12     42.57 o 
  -7   9  11       31.74       53.01     32.16 o 
  -6   9  11      757.65      834.56     92.24 o 
  -5   9  11       36.74       41.34     34.87 o 
  -4   9  11      155.37      215.06     36.14 o 
  -3   9  11      312.46      354.91     31.16 o 
  -2   9  11        4.01      -10.94     27.36 o 
  -1   9  11      916.55      963.50     52.32 o 
   0   9  11      204.00      222.08     65.62 o 
   1   9  11        0.66      -18.60     30.87 o 
   2   9  11      416.95      437.21     45.44 o 
   3   9  11        4.71       15.90     28.58 o 
   4   9  11        7.52       12.15     30.80 o 
   5   9  11       39.13       -2.01     33.32 o 
  -8  10  11      148.93      132.27     53.81 o 
  -7  10  11      180.02      231.17     42.06 o 
  -6  10  11      746.66      883.18     84.18 o 
  -5  10  11        9.98       11.72     32.41 o 
  -4  10  11      797.29      847.31     55.15 o 
  -3  10  11       14.87        1.78     26.98 o 
  -2  10  11      861.93      947.68     74.24 o 
  -1  10  11      210.54      247.57     36.83 o 
   0  10  11      229.89      252.22     52.68 o 
   1  10  11      119.49      146.12     35.09 o 
   2  10  11       31.70       17.76     32.56 o 
   3  10  11      105.36      104.91     32.29 o 
   4  10  11        0.45       14.68     31.79 o 
   5  10  11        0.30        3.83     33.12 o 
  -8  11  11       20.08       32.93     36.81 o 
  -7  11  11        1.53       43.61     35.66 o 
  -6  11  11       24.53        7.93     33.83 o 
  -5  11  11       63.48       56.12     35.45 o 
  -4  11  11       92.67       86.97     35.62 o 
  -3  11  11       38.57       56.26     33.67 o 
  -2  11  11       89.75      110.61     48.74 o 
  -1  11  11      175.57      239.12     37.12 o 
   0  11  11       21.81       32.84     32.11 o 
   1  11  11       78.00       63.37     46.87 o 
   2  11  11        2.88        1.08     33.95 o 
   3  11  11       17.80       12.84     29.29 o 
   4  11  11      398.00      339.27     41.07 o 
   5  11  11        4.65      -13.99     39.33 o 
  -7  12  11      427.37      520.45     52.85 o 
  -6  12  11        0.66      -30.73     30.98 o 
  -5  12  11      187.45      231.55     42.12 o 
  -4  12  11      249.56      289.59     42.68 o 
  -3  12  11        0.81       -2.24     32.48 o 
  -2  12  11       50.67       54.37     45.37 o 
  -1  12  11      405.97      509.49     76.30 o 
   0  12  11      184.80      233.60     55.87 o 
   1  12  11      465.48      449.94     68.62 o 
   2  12  11       45.48       57.20     35.62 o 
   3  12  11       84.62      125.99     41.56 o 
   4  12  11       57.94       33.70     31.92 o 
  -7  13  11       55.74       51.15     36.84 o 
  -6  13  11      125.12      168.74     42.12 o 
  -5  13  11      240.93      340.86     44.90 o 
  -4  13  11        0.21       15.27     33.91 o 
  -3  13  11       47.59       54.38     34.80 o 
  -2  13  11      106.01      103.11     49.87 o 
   0  13  11      372.06      398.95     64.49 o 
   1  13  11       26.66       10.50     50.24 o 
   2  13  11       69.38      119.19     40.06 o 
   3  13  11        2.54        5.54     39.05 o 
  -6  14  11        1.27      -22.38     34.96 o 
  -5  14  11       27.47       41.38     36.45 o 
  -4  14  11        7.25      -16.45     33.63 o 
  -3  14  11        1.36      -17.00     32.21 o 
  -2  14  11        0.74       13.50     47.99 o 
   1  14  11      247.80      251.22     64.12 o 
   2  14  11       72.36      105.93     44.81 o 
   3  14  11      187.15      219.07     47.62 o 
  -5  15  11        4.10       -3.04     50.06 o 
  -4  15  11       32.18       63.14     57.74 o 
  -3  15  11      132.05      135.79     38.95 o 
   2  15  11      234.00      214.10     68.24 o 
  -4  16  11       59.02       51.36     40.36 o 
  -8   0  12      448.70      458.73    166.29 o 
  -6   0  12     1376.41     1549.81    253.28 o 
  -4   0  12      455.43      469.82     54.37 o 
  -2   0  12     1106.39     1128.61     73.12 o 
   0   0  12      294.39      333.33     53.24 o 
   2   0  12      153.24      127.11     54.37 o 
   4   0  12       17.17       28.97     37.21 o 
   6   0  12      832.78      776.80     65.71 o 
  -9   1  12      121.15       92.08     45.93 o 
  -8   1  12        1.26      -13.90     18.06 o 
  -7   1  12       94.73       97.37     21.80 o 
  -6   1  12       14.52        6.27     18.83 o 
  -5   1  12      230.26      223.62     27.92 o 
  -4   1  12      317.73      277.61     33.86 o 
  -3   1  12      463.06      420.33     53.43 o 
  -2   1  12      829.03      841.82     50.91 o 
  -1   1  12       19.35       12.14     31.02 o 
   0   1  12      395.60      411.98     39.99 o 
   1   1  12       58.37       45.21     35.13 o 
   2   1  12      133.79       58.80     36.99 o 
   3   1  12      356.09      331.30     44.20 o 
   4   1  12       93.84       93.65     27.81 o 
   5   1  12      107.63       79.16     29.87 o 
   6   1  12        7.62       11.05     31.22 o 
 -10   2  12      488.45      585.62    144.36 o 
  -9   2  12       33.89       34.70     30.32 o 
  -8   2  12      541.23      503.34     84.97 o 
  -7   2  12       10.51        2.74     18.28 o 
  -6   2  12      247.19      223.54     27.94 o 
  -5   2  12      763.55      659.03     36.99 o 
  -4   2  12      113.50      103.07     28.49 o 
  -3   2  12     1214.55     1123.79     52.06 o 
  -2   2  12     1707.79     1594.18     59.61 o 
  -1   2  12      616.22      639.35     47.08 o 
   0   2  12      149.45       91.52     33.09 o 
   1   2  12      253.22      269.03     41.22 o 
   2   2  12        7.24        3.14     31.54 o 
   3   2  12        0.62        5.95     37.38 o 
   4   2  12       41.25       55.21     26.81 o 
   5   2  12      113.67       92.86     30.90 o 
   6   2  12       24.50       36.71     36.62 o 
 -10   3  12       12.46       -2.41     27.40 o 
  -9   3  12       39.69       62.08     33.50 o 
  -8   3  12       90.68       55.19     31.17 o 
  -7   3  12      166.34      145.54     50.56 o 
  -6   3  12       57.33       41.06     22.84 o 
  -5   3  12     1063.67     1049.22     97.46 o 
  -4   3  12      118.21      131.40     30.85 o 
  -3   3  12      639.52      612.86     42.68 o 
  -2   3  12      204.69      214.12     34.42 o 
  -1   3  12      408.82      413.19     39.09 o 
   0   3  12      273.44      284.59     38.67 o 
   1   3  12        6.68       -5.22     34.06 o 
   2   3  12       39.55       39.60     36.97 o 
   3   3  12      748.67      675.27     67.12 o 
   4   3  12      212.71      191.89     29.24 o 
   5   3  12      190.23      173.39     32.10 o 
   6   3  12       17.42       16.79     36.11 o 
 -10   4  12       39.03       31.12     63.37 o 
  -9   4  12       93.15      125.90     36.23 o 
  -8   4  12       15.13        5.85     30.93 o 
  -7   4  12       29.08       20.76     31.88 o 
  -6   4  12      102.32       90.86     24.20 o 
  -5   4  12      410.01      384.13     31.28 o 
  -4   4  12        6.80        4.12     22.45 o 
  -3   4  12     1326.76     1322.85     56.50 o 
  -2   4  12      895.93      869.47     49.43 o 
  -1   4  12      729.12      707.41     48.68 o 
   0   4  12      100.09       80.63     35.48 o 
   1   4  12      262.59      351.55     43.42 o 
   2   4  12      187.00      185.50     39.58 o 
   3   4  12        7.15        8.89     37.75 o 
   4   4  12      237.91      231.37     31.06 o 
   5   4  12       77.95       88.64     34.76 o 
   6   4  12       17.75       38.49     34.44 o 
  -9   5  12      167.67      205.56     53.62 o 
  -8   5  12       40.61       35.57     45.56 o 
  -7   5  12      302.90      326.78     47.62 o 
  -6   5  12        2.32       -6.96     20.82 o 
  -5   5  12       41.00       37.95     22.66 o 
  -4   5  12      158.49      157.89     26.38 o 
  -3   5  12      132.35      158.40     30.07 o 
  -2   5  12      720.84      711.89     49.30 o 
  -1   5  12      130.71      135.71     34.05 o 
   0   5  12      466.04      473.28     43.44 o 
   1   5  12      289.02      312.59     41.11 o 
   2   5  12      369.03      351.67     43.87 o 
   3   5  12       19.39       39.07     37.09 o 
   4   5  12      148.82      132.21     29.23 o 
   5   5  12        6.92      -20.05     35.04 o 
   6   5  12        1.66      -16.45     35.24 o 
  -9   6  12        0.56       20.76     33.22 o 
  -8   6  12      138.62      124.30     36.70 o 
  -7   6  12      100.41      127.79     37.74 o 
  -6   6  12      455.92      476.95     47.43 o 
  -5   6  12      333.15      311.37     45.12 o 
  -4   6  12      950.18      894.65     41.40 o 
  -3   6  12      198.31      196.90     34.77 o 
  -2   6  12      187.83      198.98     35.62 o 
  -1   6  12       95.16      139.73     34.05 o 
   0   6  12       47.70       30.98     30.19 o 
   1   6  12        0.75        2.62     34.73 o 
   2   6  12      752.73      701.48    128.98 o 
   3   6  12       46.58        8.44     38.38 o 
   4   6  12      215.10      188.37     45.93 o 
   5   6  12      119.01       72.74     35.51 o 
  -9   7  12      223.82      318.59     46.68 o 
  -8   7  12      188.92      207.43     40.22 o 
  -7   7  12       78.70       96.02     37.64 o 
  -6   7  12      245.99      256.96     42.17 o 
  -5   7  12       17.05       13.99     31.54 o 
  -4   7  12      616.94      592.34     37.55 o 
  -3   7  12      568.65      566.54     51.93 o 
  -2   7  12      790.55      799.29     51.75 o 
  -1   7  12       10.21        0.20     30.62 o 
   0   7  12      824.97      824.54    158.79 o 
   1   7  12        7.07       15.36     34.99 o 
   2   7  12       10.88       -7.71     36.01 o 
   3   7  12        9.86      -18.00     49.12 o 
   4   7  12       90.20      101.32     43.59 o 
   5   7  12       49.18       40.95     34.77 o 
  -9   8  12        6.39       -2.55     33.60 o 
  -8   8  12      324.86      420.87     88.11 o 
  -7   8  12      119.36      131.76     38.11 o 
  -6   8  12      119.55      148.06     37.70 o 
  -5   8  12       36.14       16.98     32.29 o 
  -4   8  12       54.47       55.06     26.42 o 
  -3   8  12       79.19       92.60     28.55 o 
  -2   8  12      101.65       68.88     32.49 o 
  -1   8  12       75.84      115.69     35.45 o 
   0   8  12      390.47      348.00     42.65 o 
   1   8  12       35.15       24.92     33.36 o 
   2   8  12        2.82       -6.04     33.94 o 
   3   8  12        7.38       17.25     55.87 o 
   4   8  12       31.31       32.29     41.42 o 
   5   8  12        3.76       -7.48     33.49 o 
  -8   9  12       61.21       79.80     38.01 o 
  -7   9  12      106.26      163.20     41.53 o 
  -6   9  12       26.80       26.83     35.13 o 
  -5   9  12      676.06      779.56     55.09 o 
  -4   9  12      211.16      196.42     39.87 o 
  -3   9  12      621.92      669.76     39.65 o 
  -2   9  12       51.55       76.57     32.87 o 
  -1   9  12       18.99        2.31     31.66 o 
   0   9  12        3.28      -10.87     32.08 o 
   1   9  12      110.91       77.06     34.58 o 
   2   9  12       35.14      -10.12     54.74 o 
   3   9  12       92.73      118.11     61.87 o 
   4   9  12       30.49       22.12     39.22 o 
  -8  10  12       16.52       21.12     36.31 o 
  -7  10  12        1.06        5.37     35.45 o 
  -6  10  12       66.97       69.71     37.66 o 
  -5  10  12       25.69       28.71     34.21 o 
  -4  10  12      236.33      298.31     66.93 o 
  -3  10  12      662.53      623.06     52.04 o 
  -2  10  12      152.44      168.41     44.62 o 
  -1  10  12      223.79      225.84     39.50 o 
   0  10  12       18.61       -9.99     38.62 o 
   1  10  12       49.89       15.00     53.99 o 
   2  10  12       77.43       66.37     57.74 o 
   3  10  12       19.31      -12.75     52.49 o 
   4  10  12      217.12      208.41     47.64 o 
  -7  11  12      212.67      239.80     45.59 o 
  -6  11  12        5.02       26.42     34.77 o 
  -5  11  12       39.96       64.16     38.40 o 
  -4  11  12        3.62      -18.08     34.06 o 
  -3  11  12        4.49      -10.88     32.81 o 
  -2  11  12       29.69       13.12     47.62 o 
  -1  11  12      178.35      170.68     38.42 o 
   0  11  12        1.68       18.11     34.45 o 
   1  11  12       93.32       45.37     55.12 o 
   2  11  12       65.79       43.49     59.62 o 
   3  11  12       15.27       39.00     62.62 o 
   4  11  12        0.03       19.53     43.36 o 
  -7  12  12       61.41       29.84     36.30 o 
  -6  12  12        6.50       -9.83     36.40 o 
  -5  12  12       18.97        6.05     35.65 o 
  -4  12  12      295.06      421.06     47.32 o 
  -3  12  12        1.34        6.66     34.30 o 
  -2  12  12       60.16       84.74     52.12 o 
  -1  12  12        4.95       -0.05     34.85 o 
   0  12  12       83.11      142.11     55.12 o 
   1  12  12       23.38       19.87     57.37 o 
   2  12  12       45.97       10.12     57.37 o 
   3  12  12       37.34       34.12     64.12 o 
  -6  13  12       61.09       94.56     41.42 o 
  -5  13  12       15.81       30.31     35.76 o 
  -4  13  12      241.82      255.51     45.33 o 
  -3  13  12       34.60       54.68     37.31 o 
  -2  13  12      215.38      241.84     65.24 o 
   0  13  12       51.94       24.37     52.87 o 
   1  13  12      201.29      146.61     62.62 o 
   2  13  12       12.39        6.37     60.74 o 
  -5  14  12        1.06       -9.64     37.56 o 
  -4  14  12       16.18        8.04     36.73 o 
  -3  14  12       56.03       62.06     38.31 o 
   1  14  12       23.89      -36.75     53.99 o 
  -4  15  12       29.94       38.30     36.89 o 
  -3  15  12      208.09      281.77     47.18 o 
  -9   0  13       41.02       37.70     30.24 o 
  -7   0  13       16.10       11.06     28.45 o 
  -5   0  13       67.97       50.62     40.49 o 
  -3   0  13      120.75       91.11     46.87 o 
  -1   0  13       28.18       18.75     47.99 o 
   1   0  13       87.81       95.99     56.62 o 
   3   0  13      216.84      205.85     65.62 o 
   5   0  13        5.95       42.74     66.74 o 
  -9   1  13      265.91      280.08     77.62 o 
  -8   1  13      355.17      406.43     77.99 o 
  -7   1  13      135.24      139.72     24.92 o 
  -6   1  13      319.94      356.49     31.62 o 
  -5   1  13       37.26       53.96     29.29 o 
  -4   1  13      305.52      293.98     38.01 o 
  -3   1  13       39.15       42.14     31.81 o 
  -2   1  13        2.33       15.01     31.95 o 
  -1   1  13     1027.92     1009.22    103.86 o 
   0   1  13      470.56      492.56     46.63 o 
   1   1  13      634.70      601.98     51.28 o 
   2   1  13       65.91       70.49     40.57 o 
   3   1  13     1041.18      835.24     64.16 o 
   4   1  13      202.74      190.07     48.89 o 
   5   1  13       11.01      -23.10     44.12 o 
  -9   2  13        4.87      -18.62     27.65 o 
  -8   2  13      145.54      111.16     25.85 o 
  -7   2  13      252.05      278.43     30.74 o 
  -6   2  13       37.09       41.36     24.76 o 
  -5   2  13     1416.34     1248.14     86.61 o 
  -4   2  13        9.99       10.71     29.13 o 
  -3   2  13       65.24       25.67     28.09 o 
  -2   2  13     1098.11     1044.96     55.22 o 
  -1   2  13        2.04       -0.70     29.95 o 
   0   2  13      200.70      214.08     39.18 o 
   1   2  13      666.42      639.52     52.23 o 
   2   2  13      132.34      142.25     40.62 o 
   3   2  13       26.70       47.02     40.09 o 
   4   2  13      354.45      254.26     61.49 o 
   5   2  13        3.88        8.41     45.73 o 
  -9   3  13       16.32       12.73     33.28 o 
  -8   3  13       23.13       20.37     32.75 o 
  -7   3  13        8.08       -9.21     21.66 o 
  -6   3  13      169.82      227.32     28.61 o 
  -5   3  13       34.59       19.64     22.86 o 
  -4   3  13       54.85       71.27     31.43 o 
  -3   3  13        6.88       24.14     31.54 o 
  -2   3  13       35.04      105.48     35.25 o 
  -1   3  13       19.68       28.56     33.05 o 
   0   3  13      378.25      395.15     46.13 o 
   1   3  13       10.44       12.53     37.37 o 
   2   3  13       11.74       24.15     37.62 o 
   3   3  13        0.20        0.80     40.83 o 
   4   3  13       35.88       13.69     43.75 o 
   5   3  13       10.79       25.34     46.26 o 
  -9   4  13       43.17       55.27     33.91 o 
  -8   4  13       94.72       92.83     55.49 o 
  -7   4  13      616.59      651.51     68.99 o 
  -6   4  13       15.38       11.64     22.21 o 
  -5   4  13      580.24      507.08     37.14 o 
  -4   4  13       83.02       77.79     31.73 o 
  -3   4  13       40.73       55.85     30.27 o 
  -2   4  13       60.26       51.26     34.30 o 
  -1   4  13        5.07        4.33     32.11 o 
   0   4  13      495.02      492.46     47.32 o 
   1   4  13      281.18      261.33     44.31 o 
   2   4  13       37.09       66.95     41.49 o 
   3   4  13      173.53      137.13     43.29 o 
   4   4  13        8.77       17.75     44.27 o 
   5   4  13        3.95        2.62     58.87 o 
  -9   5  13        4.42       -6.83     30.42 o 
  -8   5  13      373.40      516.38     51.41 o 
  -7   5  13       24.52       22.26     35.45 o 
  -6   5  13     1001.81      951.03    117.40 o 
  -5   5  13      127.94      111.71     27.64 o 
  -4   5  13     1384.86     1297.96     58.36 o 
  -3   5  13      100.92       90.94     33.59 o 
  -2   5  13      440.37      500.83     45.74 o 
  -1   5  13      206.40      180.06     37.65 o 
   0   5  13       13.40        0.44     31.66 o 
   1   5  13      290.24      240.81     44.91 o 
   2   5  13      335.55      317.82     48.25 o 
   3   5  13       38.40       66.69     43.85 o 
   4   5  13      239.68      258.13     49.06 o 
   5   5  13       10.40       43.49     68.62 o 
  -9   6  13       93.04      101.68     64.49 o 
  -8   6  13        2.14       13.87     36.03 o 
  -7   6  13      112.43      156.42     40.76 o 
  -6   6  13      118.04       95.89     39.13 o 
  -5   6  13       70.42       95.93     27.41 o 
  -4   6  13      125.00       95.17     33.29 o 
  -3   6  13      346.80      375.83     42.28 o 
  -2   6  13      294.03      282.48     39.32 o 
  -1   6  13       91.50      149.58     38.84 o 
   0   6  13      170.48      145.17     40.69 o 
   1   6  13       18.93       37.67     36.07 o 
   2   6  13        0.25       22.89     40.30 o 
   3   6  13       39.62       27.35     42.68 o 
   4   6  13       22.81       36.37     58.49 o 
  -8   7  13       29.45        2.41     36.27 o 
  -7   7  13       35.47       -4.63     32.06 o 
  -6   7  13       28.71       28.35     35.62 o 
  -5   7  13       31.63       53.64     34.86 o 
  -4   7  13       63.37       38.01     25.89 o 
  -3   7  13      244.41      250.69     37.89 o 
  -2   7  13        5.72      -13.55     29.83 o 
  -1   7  13      189.67      284.40     41.03 o 
   0   7  13      208.28      227.24     42.95 o 
   1   7  13       12.17       41.55     36.87 o 
   2   7  13      139.62      133.76     43.21 o 
   3   7  13      212.19      133.48     67.87 o 
   4   7  13        5.25       13.50     66.37 o 
  -8   8  13       14.02       46.79     37.66 o 
  -7   8  13      285.17      358.27     70.12 o 
  -6   8  13        7.23      -13.23     35.74 o 
  -5   8  13      771.12      849.32     56.32 o 
  -4   8  13        1.03      -24.98     24.98 o 
  -3   8  13      153.75      193.79     37.74 o 
  -2   8  13      260.78      272.13     41.95 o 
  -1   8  13       55.38       43.28     35.66 o 
   0   8  13       24.62       27.52     36.59 o 
   1   8  13       72.04       51.17     40.02 o 
   2   8  13      149.38       99.18     42.95 o 
   3   8  13      298.61      326.96     75.37 o 
   4   8  13       97.54      100.11     69.37 o 
  -7   9  13       11.27       13.39     35.39 o 
  -6   9  13       14.29      -31.84     34.15 o 
  -5   9  13      128.62      178.43     44.04 o 
  -4   9  13        5.78        5.70     33.58 o 
  -3   9  13      280.22      264.84     41.20 o 
  -2   9  13        7.54       21.87     32.80 o 
  -1   9  13       70.75       76.85     35.21 o 
   0   9  13       88.54       79.92     38.71 o 
   1   9  13      194.99      209.14     42.79 o 
   2   9  13       11.13      -36.37     50.24 o 
   3   9  13        2.17       -9.37     59.99 o 
  -7  10  13       18.44       29.32     40.06 o 
  -6  10  13        6.64       12.37     37.25 o 
  -5  10  13      129.09      128.73     42.64 o 
  -4  10  13       15.55       -1.64     38.06 o 
  -3  10  13       41.29       57.37     53.24 o 
  -2  10  13       58.76       79.38     37.68 o 
  -1  10  13        2.12       23.95     36.42 o 
   0  10  13      392.40      427.29     48.89 o 
   1  10  13        4.50       25.50     59.24 o 
   2  10  13      429.38      312.71     73.49 o 
   3  10  13       18.21        6.37     55.49 o 
  -6  11  13      325.92      393.11     76.49 o 
  -5  11  13       18.30       13.53     36.45 o 
  -4  11  13      221.11      317.76     47.99 o 
  -3  11  13        1.49       -0.37     45.74 o 
  -2  11  13        9.56      -32.62     49.87 o 
  -1  11  13        5.26        0.77     37.85 o 
   0  11  13       20.21       74.62     51.74 o 
   1  11  13       18.08       41.24     58.87 o 
   2  11  13      238.48      218.22     69.74 o 
  -6  12  13       23.37       13.72     36.52 o 
  -5  12  13       17.04       24.59     39.14 o 
  -4  12  13       37.30        7.14     38.54 o 
  -3  12  13       25.31       58.12     57.37 o 
  -2  12  13       89.98      151.48     58.87 o 
  -1  12  13      120.57      188.11     42.01 o 
   0  12  13       16.90       33.75     56.99 o 
   1  12  13       13.92       -2.62     60.37 o 
   2  12  13       16.08       36.37     64.12 o 
  -5  13  13       42.52       49.90     38.44 o 
  -4  13  13        8.17      -19.01     36.87 o 
  -3  13  13        3.10       30.75     54.74 o 
  -2  13  13        0.01       11.25     51.37 o 
   0  13  13        1.84      -16.50     54.74 o 
   1  13  13        1.57      -13.87     58.12 o 
  -3  14  13      224.44      332.96     71.24 o 
  -8   0  14      402.40      450.82    157.86 o 
  -6   0  14      481.28      480.69     63.37 o 
  -4   0  14     2134.92     1991.00    102.36 o 
  -2   0  14        5.30        0.00     49.49 o 
   0   0  14       33.73       49.49     56.99 o 
   2   0  14      146.30       11.62     53.99 o 
   4   0  14      233.18      199.10     73.49 o 
  -9   1  14        1.95       -3.06     30.80 o 
  -8   1  14       50.81       51.38     25.66 o 
  -7   1  14        9.42       19.38     25.29 o 
  -6   1  14       12.50       -1.20     28.63 o 
  -5   1  14      193.23      205.54     36.30 o 
  -4   1  14       24.45       12.11     31.68 o 
  -3   1  14       84.10      127.64     35.65 o 
  -2   1  14      253.80      225.95     41.48 o 
  -1   1  14      493.96      495.79     48.90 o 
   0   1  14      219.94      215.37     44.93 o 
   1   1  14      319.38      301.74     49.05 o 
   2   1  14      217.01      209.43     48.25 o 
   3   1  14      233.99      222.74     50.77 o 
   4   1  14       63.43       47.28     47.06 o 
  -8   2  14        0.93       15.65     24.75 o 
  -7   2  14      266.16      285.47     41.60 o 
  -6   2  14       48.56       52.02     31.01 o 
  -5   2  14       21.18       11.81     29.16 o 
  -4   2  14     1147.49     1126.80     58.30 o 
  -3   2  14        7.46      -14.65     33.01 o 
  -2   2  14     1511.32     1429.29     66.76 o 
  -1   2  14      180.64      150.32     42.55 o 
   0   2  14      231.14      223.60     43.21 o 
   1   2  14      271.85      281.80     46.94 o 
   2   2  14       18.22        4.24     42.26 o 
   3   2  14       24.25       60.13     45.86 o 
   4   2  14        6.86       26.04     43.94 o 
  -8   3  14       15.68       27.54     35.13 o 
  -7   3  14      538.31      540.07     75.07 o 
  -6   3  14       32.42       32.65     25.87 o 
  -5   3  14      294.61      259.01     37.87 o 
  -4   3  14        5.45       13.11     32.41 o 
  -3   3  14      283.39      244.82     41.53 o 
  -2   3  14        5.52      -13.78     33.11 o 
  -1   3  14        2.57       22.21     45.93 o 
   0   3  14      161.74      169.61     40.15 o 
   1   3  14      108.70      120.49     39.87 o 
   2   3  14       45.76       25.54     40.03 o 
   3   3  14        5.01       30.27     45.03 o 
   4   3  14       21.81        1.71     46.53 o 
  -8   4  14       41.55       69.56     40.49 o 
  -7   4  14       99.17      120.78     40.17 o 
  -6   4  14       25.14       32.96     26.87 o 
  -5   4  14       23.80       32.30     32.11 o 
  -4   4  14       21.42       30.15     32.34 o 
  -3   4  14        6.92        2.81     32.08 o 
  -2   4  14      203.52      200.10     41.83 o 
  -1   4  14      859.98      851.61    107.05 o 
   0   4  14        3.69       -1.37     38.70 o 
   1   4  14       31.97       26.81     42.16 o 
   2   4  14       69.64       81.02     42.49 o 
   3   4  14       81.46       65.06     43.57 o 
   4   4  14        0.74       27.00     47.06 o 
  -8   5  14      108.88      158.79     53.06 o 
  -7   5  14        1.04      -33.98     36.38 o 
  -6   5  14       23.27       21.32     26.29 o 
  -5   5  14      194.95      206.09     37.37 o 
  -4   5  14       11.94        1.53     32.08 o 
  -3   5  14      405.91      489.23     48.08 o 
  -2   5  14      149.40      149.27     38.16 o 
  -1   5  14      236.59      258.69     45.56 o 
   0   5  14       90.22       92.72     38.04 o 
   1   5  14       78.68      102.64     41.10 o 
   2   5  14       27.50      -19.40     42.55 o 
   3   5  14      152.58      123.16     48.00 o 
   4   5  14       26.69        0.37     69.37 o 
  -8   6  14      109.55      206.29     45.48 o 
  -7   6  14      204.95      291.25     45.06 o 
  -6   6  14      295.30      356.82     49.77 o 
  -5   6  14       13.50       24.90     26.69 o 
  -4   6  14      184.98      186.78     38.80 o 
  -3   6  14      127.91      106.36     37.47 o 
  -2   6  14        0.80      -13.90     39.93 o 
  -1   6  14       63.47       26.64     38.42 o 
   0   6  14       37.72       17.55     37.70 o 
   1   6  14      345.52      315.70     47.72 o 
   2   6  14       69.20       67.91     44.10 o 
   3   6  14       15.76       -4.57     45.11 o 
  -7   7  14       16.77        6.00     38.23 o 
  -6   7  14       19.07       18.32     36.84 o 
  -5   7  14       14.10       27.91     39.40 o 
  -4   7  14        8.14       16.77     33.24 o 
  -3   7  14      219.38      217.60     41.24 o 
  -2   7  14       40.73       16.75     33.33 o 
  -1   7  14      330.77      352.25     46.55 o 
   0   7  14       62.09       54.41     39.18 o 
   1   7  14      212.41      230.32     58.31 o 
   2   7  14      209.32      239.85     52.07 o 
   3   7  14       21.96       -4.87     58.49 o 
  -7   8  14       27.44       22.29     38.65 o 
  -6   8  14       31.95       40.48     40.62 o 
  -5   8  14        8.35       55.79     40.29 o 
  -4   8  14      176.37      264.49     41.60 o 
  -3   8  14       54.03       84.08     34.58 o 
  -2   8  14      356.32      350.33     46.75 o 
  -1   8  14        2.78        0.00     35.84 o 
   0   8  14       90.96       91.73     43.07 o 
   1   8  14        4.96       31.61     41.49 o 
   2   8  14       35.91       40.87     64.87 o 
   3   8  14       15.13       69.37     66.74 o 
  -6   9  14        0.31      -23.34     39.42 o 
  -5   9  14      402.88      435.13     49.56 o 
  -4   9  14       14.01       18.00     54.74 o 
  -3   9  14       13.85       -4.45     34.59 o 
  -2   9  14        3.25      -28.62     39.18 o 
  -1   9  14       36.75       19.60     39.76 o 
   0   9  14      214.54      240.35     45.95 o 
   1   9  14        6.00       41.47     42.44 o 
   2   9  14        3.79       -4.87     55.49 o 
  -6  10  14       61.34       39.20     41.67 o 
  -5  10  14       81.84       86.74     41.75 o 
  -4  10  14        3.73       -2.62     54.37 o 
  -3  10  14        0.23       44.62     56.99 o 
  -2  10  14        3.46       17.50     37.36 o 
  -1  10  14       34.05       41.25     40.14 o 
   0  10  14      141.75      166.21     45.49 o 
   1  10  14       10.25      -13.50     59.99 o 
   2  10  14        0.78      -29.62     55.12 o 
  -5  11  14      128.63      160.54     46.12 o 
  -4  11  14       16.33       10.87     58.49 o 
  -3  11  14      729.24      938.51     92.24 o 
  -2  11  14        0.08       40.87     56.99 o 
  -1  11  14      142.43      214.53     46.12 o 
   0  11  14       24.55       -2.62     56.24 o 
   1  11  14        0.46       15.00     63.37 o 
  -4  12  14       21.01       16.50     52.87 o 
  -3  12  14       62.15       38.25     60.37 o 
  -2  12  14        5.08       25.50     56.62 o 
  -1  12  14       39.21       33.75     55.49 o 
   0  12  14       57.07        6.37     59.62 o 
  -7   0  15      330.71      368.95     61.87 o 
  -5   0  15      298.83      333.33     62.62 o 
  -3   0  15      117.58      133.86     56.99 o 
  -1   0  15      567.84      542.18     72.74 o 
   1   0  15       79.60       38.62     62.99 o 
   3   0  15      181.35      143.98     71.24 o 
  -8   1  15        5.31       14.48     28.58 o 
  -7   1  15      300.05      281.09     39.36 o 
  -6   1  15        0.70       -5.21     30.94 o 
  -5   1  15        2.79        5.49     33.01 o 
  -4   1  15      210.39      227.88     38.95 o 
  -3   1  15        0.03      -27.10     33.47 o 
  -2   1  15      133.12       88.94     38.76 o 
  -1   1  15       70.72       38.70     40.83 o 
   0   1  15       92.04       64.28     70.30 o 
   1   1  15      199.17      210.37     61.49 o 
   2   1  15       13.04       17.67     45.86 o 
   3   1  15        2.38      -17.08     43.99 o 
  -8   2  15       81.27      123.41     41.61 o 
  -7   2  15       17.01       25.33     30.91 o 
  -6   2  15      183.33      186.86     38.38 o 
  -5   2  15        3.29       54.95     33.09 o 
  -4   2  15       17.91       15.92     32.03 o 
  -3   2  15      103.70      138.65     39.75 o 
  -2   2  15      100.40       77.93     38.64 o 
  -1   2  15       96.35       95.84     40.79 o 
   0   2  15      245.46      245.27     46.85 o 
   1   2  15       64.96       84.43     43.35 o 
   2   2  15      142.71      118.30     46.97 o 
   3   2  15        0.79       30.72     47.95 o 
  -7   3  15        2.19       12.57     27.46 o 
  -6   3  15      107.78      155.08     36.94 o 
  -5   3  15        2.93        0.15     32.05 o 
  -4   3  15      596.24      601.87     54.08 o 
  -3   3  15       44.80       11.25     36.32 o 
  -2   3  15      167.01      201.98     43.21 o 
  -1   3  15       51.39       73.66     41.71 o 
   0   3  15       59.82       89.33     41.94 o 
   1   3  15       57.03       52.21     42.70 o 
   2   3  15       38.00       37.32     46.66 o 
   3   3  15        5.81       23.87     46.39 o 
  -7   4  15       53.13       33.64     39.60 o 
  -6   4  15       31.28       20.53     31.88 o 
  -5   4  15       40.54       51.95     34.19 o 
  -4   4  15       51.24       59.35     33.41 o 
  -3   4  15      115.52      124.36     39.12 o 
  -2   4  15      204.39      207.86     44.79 o 
  -1   4  15        4.09       40.01     39.22 o 
   0   4  15       86.54       90.25     41.80 o 
   1   4  15       59.85       38.78     42.94 o 
   2   4  15      113.21      109.11     49.58 o 
   3   4  15      203.42      113.61     73.87 o 
  -7   5  15       24.66       55.76     42.25 o 
  -6   5  15       36.74       11.05     29.98 o 
  -5   5  15       94.20       91.37     36.41 o 
  -4   5  15        0.27       -3.16     35.04 o 
  -3   5  15       19.07       14.54     33.26 o 
  -2   5  15       50.07       30.33     37.58 o 
  -1   5  15       12.99        0.59     39.77 o 
   0   5  15       62.89       88.78     45.61 o 
   1   5  15        9.87      -33.08     46.68 o 
   2   5  15       42.74       69.12     49.03 o 
  -7   6  15        7.62        5.68     41.40 o 
  -6   6  15       17.08      -15.68     37.41 o 
  -5   6  15      515.75      528.38     49.87 o 
  -4   6  15        8.12       22.32     35.17 o 
  -3   6  15      482.77      470.40     50.66 o 
  -2   6  15       10.50       -8.86     36.14 o 
  -1   6  15      378.70      359.78     51.26 o 
   0   6  15       80.26       70.18     41.96 o 
   1   6  15       36.26       39.64     45.95 o 
   2   6  15        1.67       13.79     45.73 o 
  -6   7  15       33.03       28.64     39.26 o 
  -5   7  15        1.77       35.62     58.12 o 
  -4   7  15       29.85       37.47     35.16 o 
  -3   7  15        0.77      -18.19     36.52 o 
  -2   7  15      146.85      163.77     41.62 o 
  -1   7  15       32.09       38.81     43.68 o 
   0   7  15       30.28       27.43     42.41 o 
   1   7  15       36.62       73.49     46.13 o 
   2   7  15        7.77      -15.00     63.37 o 
  -6   8  15       46.49       50.00     42.02 o 
  -5   8  15        3.44       37.87     59.99 o 
  -4   8  15       83.14       77.61     40.06 o 
  -3   8  15       13.92       14.93     38.25 o 
  -2   8  15       22.99       20.45     39.33 o 
  -1   8  15       70.40       82.61     42.29 o 
   0   8  15       38.16       37.88     43.61 o 
   1   8  15        0.55       14.99     43.88 o 
  -5   9  15       51.26       53.62     60.74 o 
  -4   9  15      164.89      182.60     68.24 o 
  -3   9  15       14.19      -11.39     38.00 o 
  -2   9  15      179.00      239.51     46.25 o 
  -1   9  15        3.57        1.73     54.56 o 
   0   9  15       46.55       60.30     44.41 o 
  -4  10  15        0.02       19.87     57.74 o 
  -3  10  15      115.77      170.60     65.99 o 
  -2  10  15       60.50       57.53     41.97 o 
  -1  10  15        3.71      -26.86     39.91 o 
  -6   0  16       26.75       40.12     48.74 o 
  -4   0  16        2.27       15.75     48.74 o 
  -2   0  16       99.87       96.36     58.12 o 
   0   0  16       28.06      100.86     67.12 o 
  -6   1  16      152.86      190.73     41.97 o 
  -5   1  16       89.83       55.04     36.03 o 
  -4   1  16       99.70       95.25     38.42 o 
  -3   1  16       80.98       75.16     39.29 o 
  -2   1  16       10.48      -12.15     38.38 o 
  -1   1  16        3.91      -38.93     38.93 o 
   0   1  16        8.10       15.32     45.81 o 
   1   1  16      153.81      137.35     51.34 o 
  -6   2  16       74.62       98.30     37.93 o 
  -5   2  16      183.58      204.06     41.30 o 
  -4   2  16        5.47      -17.37     36.75 o 
  -3   2  16      540.55      442.60     52.31 o 
  -2   2  16        6.84       22.87     41.48 o 
  -1   2  16       18.92       21.81     44.36 o 
   0   2  16       12.04       54.21     41.85 o 
   1   2  16        7.93       -3.08     44.01 o 
  -6   3  16        0.94       14.45     32.52 o 
  -5   3  16      119.38      159.49     42.01 o 
  -4   3  16      132.40      152.02     41.27 o 
  -3   3  16       26.03       33.66     41.03 o 
  -2   3  16       42.16       23.25     39.94 o 
  -1   3  16      318.11      344.47     50.96 o 
   0   3  16        0.80       14.18     40.82 o 
   1   3  16      122.37      146.16     51.43 o 
  -6   4  16      106.87      124.12     38.43 o 
  -5   4  16      212.08      209.41     43.13 o 
  -4   4  16      137.13      132.33     42.03 o 
  -3   4  16        2.46       26.94     37.96 o 
  -2   4  16       30.33        4.96     44.81 o 
  -1   4  16       20.54       64.91     45.32 o 
   0   4  16       13.14       25.93     45.44 o 
   1   4  16       33.42       54.68     48.53 o 
  -5   5  16      256.17      292.35     45.99 o 
  -4   5  16       16.56       -3.13     35.39 o 
  -3   5  16       84.03      103.93     41.05 o 
  -2   5  16        6.55      -14.02     36.59 o 
  -1   5  16       14.51      -15.83     39.87 o 
   0   5  16        0.60       -4.25     44.14 o 
   1   5  16        2.75       44.99     68.62 o 
  -5   6  16        6.00       15.06     34.76 o 
  -4   6  16       24.68        8.46     37.48 o 
  -3   6  16       13.41       15.68     39.82 o 
  -2   6  16      152.50      137.09     45.93 o 
  -1   6  16        1.66        0.15     43.86 o 
   0   6  16      224.75      183.20     51.17 o 
  -4   7  16      245.73      244.21     46.52 o 
  -3   7  16        8.60       -6.65     45.56 o 
  -2   7  16        2.73       -7.58     40.70 o 
  -1   7  16        0.50       -8.41     48.37 o 
  -3   8  16       30.93        2.95     39.37 o 
  -2   8  16       46.29       14.36     42.45 o 
  -3   0  17      143.64      130.48     65.62 o 
  -1   0  17       63.34       97.49     63.37 o 
  -4   1  17      245.94      223.23     47.71 o 
  -3   1  17      102.01       96.20     42.57 o 
  -2   1  17       28.92       41.35     40.43 o 
  -1   1  17        4.40       18.56     46.00 o 
  -4   2  17       97.44      117.80     41.80 o 
  -3   2  17       62.63      103.26     42.55 o 
  -2   2  17        0.39       10.74     41.56 o 
  -1   2  17      482.13      479.96     70.30 o 
  -4   3  17       13.03        5.25     52.49 o 
  -3   3  17        6.09       20.38     43.21 o 
  -2   3  17        4.42      -33.55     40.16 o 
  -3   4  17       14.53      -32.62     55.12 o 
  -2   4  17       16.91       21.00     63.37 o 
                                                 
